# Supplementary material for: Home-made enzymatic premix and Illumina sequencing allow for one-step Gibson assembly and verification of virus infectious clones
Source: Phytopathol Res. Author manuscript; Available in PMC 2021 Mar 24. (PMC7990137; doi:10.1186/s42483-020-00077-4)
Supplement: 1677486_SuppFiles [file NIHMS1677486-supplement-1677486_SuppFiles.xlsx]

## Sheet: Summary
Home-made enzymatic premix and Illumina sequencing allow for one-step Gibson assembly and verification of virus infectious clones
Mingmin Zhao1,2*, Beatriz García1, Araiz Gallo1, Ioannis E. Tzanetakis3, Carmen Simón‑Mateo1, Juan Antonio García1, Fabio Pasin1,4*
1Centro Nacional de Biotecnología (CNB-CSIC), 28049 Madrid, Spain
2College of Horticulture and Plant Protection, Inner Mongolia Agricultural University, 010018 Hohhot, China
3Department of Entomology and Plant Pathology, Division of Agriculture, University of Arkansas System, 72701 Fayetteville, U.S.A.
4University of Padova, 35122 Padova, Italy
*Correspondence: Mingmin Zhao (e-mail: mingminzh@163.com); Fabio Pasin (e-mail: fpasin@cnb.csic.es; ORCID ID: 0000-0002-9620-4301).
Additional file 1
Table S1. List of plasmids used in the study
Table S2. Sequences of the primers used
Table S3. Gibson assembly-overlapping regions in primer sequences
Table S4. Supplemental data supporting the Illumina sequencing results shown in Fig. 2

## Sheet: Table_S1
Table S1. List of plasmids used in the study
Plasmid name	GenBank	Usage	Reference
pLX-PPV	KY825150	Cloning purpose	[1]
pXBS7	n.a.	Cloning purpose	[2]
pLX-TVMV	MW027845	Virus inoculation	This study. A pLX-B2 derivative with a plant expression cassette that includes a full-length cDNA copy of the tobacco vein mottling virus genome (P35S:TVMV:Tnos). The following parts were joined by Gibson assembly: (i) backbone, amplified from pLX-PPV using the #1F/#1R primers; (ii) TVMV_1, amplified from pXBS7 using #2F/#2R; (iii) TVMV_2, amplified from pXBS7 using #3F/#3R; (iv) TVMV_3, amplifie…
[1] F. Pasin, L. C. Bedoya, J. M. Bernabé-Orts, A. Gallo, C. Simón-Mateo, D. Orzaez, J. A. García, ACS Synth. Biol. 2017, 6, 1962.
[2] L. L. Domier, K. M. Franklin, A. G. Hunt, R. E. Rhoads, J. G. Shaw, Proc. Natl. Acad. Sci. U. S. A. 1989, 86, 3509

## Sheet: Table_S2
Table S2. Sequences of the primers used
ID	Sequence
#1F	GTGATCTAGTCATCTTATACTGTCGGAGAAAAAAAAAAAAAAAAAAAAAAAAAATGC
#1R	TAATGTTGTGTTGATTTGTTTTATTTTCCTCTCCAAATGAAATGAACTTCC
#2F	GTTCATTTCATTTGGAGAGGAAAATAAAACAAATCAACACAACATTATA
#2R	ATTCCACAATCTCAGTTGTTTCC
#3F	ATGGAAACAACTGAGATTGTGGAAT
#3R	TTCCAACATCCATTTTCGCTTCTC
#4F	GAGAAGCGAAAATGGATGTTGGA
#4R	TTTTTTTTTTTTTTTCTCCGACAGTATAAGATGACTAGATCACAACGGAGGTACT

## Sheet: Table_S3
Table S3. Gibson assembly-overlapping regions in primer sequences
ID	Overlaps
#2F	5' GTTCATTTCATTTGGAGAGGAAAATAAAACAAATCAACACAACATTATA 3'
	|||||||||||||||||||||||||||||||||||||||||||||||
#1R	3' CCTTCAAGTAAAGTAAACCTCTCCTTTTATTTTGTTTAGTTGTGTTGTAAT 5'
#3F	5' ATGGAAACAACTGAGATTGTGGAAT 3'
	|||||||||||||||||||||||
#2R	3' CCTTTGTTGACTCTAACACCTTA 5'
#4F	5' GAGAAGCGAAAATGGATGTTGGA 3'
	|||||||||||||||||||||||
#3R	3' CTCTTCGCTTTTACCTACAACCTT 5'
#1F	5' GTGATCTAGTCATCTTATACTGTCGGAGAAAAAAAAAAAAAAAAAAAAAAAAAATGC 3'
	|||||||||||||||||||||||||||||||||||||||||||
#4R	3' TCATGGAGGCAACACTAGATCAGTAGAATATGACAGCCTCTTTTTTTTTTTTTTT 5'

## Sheet: Table_S4
Table S4. Supplemental data supporting the Illumina sequencing results shown in Fig. 2
Vector	Annotation	Position	Nucleotide	Coverage_PerfectMatches	Coverage_Mismatches	Log10(Coverage_PerfectMatches)	Error_rate
pLX-TVMV	Backbone	1	C	994	4	2.99739	0.00400802
pLX-TVMV	Backbone	2	C	1003	0	3.0013	0
pLX-TVMV	Backbone	3	A	1012	5	3.00518	0.00491642
pLX-TVMV	Backbone	4	T	1017	4	3.00732	0.00391773
pLX-TVMV	Backbone	5	C	1028	1	3.01199	0.000971817
pLX-TVMV	Backbone	6	A	1042	2	3.01787	0.00191571
pLX-TVMV	Backbone	7	T	1042	1	3.01787	0.000958773
pLX-TVMV	Backbone	8	C	1043	1	3.01828	0.000957854
pLX-TVMV	Backbone	9	A	1048	1	3.02036	0.000953289
pLX-TVMV	Backbone	10	G	1058	0	3.02449	0
pLX-TVMV	Backbone	11	T	1057	6	3.02407	0.0056444
pLX-TVMV	Backbone	12	T	1054	5	3.02284	0.00472144
pLX-TVMV	Backbone	13	C	1056	2	3.02366	0.00189036
pLX-TVMV	Backbone	14	G	1062	2	3.02612	0.0018797
pLX-TVMV	Backbone	15	G	1062	1	3.02612	0.000940734
pLX-TVMV	Backbone	16	T	1071	3	3.02979	0.0027933
pLX-TVMV	Backbone	17	G	1081	6	3.03383	0.00551978
pLX-TVMV	Backbone	18	G	1081	4	3.03383	0.00368664
pLX-TVMV	Backbone	19	T	1085	5	3.03543	0.00458716
pLX-TVMV	Backbone	20	C	1089	2	3.03703	0.00183318
pLX-TVMV	Backbone	21	T	1097	1	3.04021	0.000910747
pLX-TVMV	Backbone	22	T	1100	3	3.04139	0.00271985
pLX-TVMV	Backbone	23	C	1101	2	3.04179	0.00181324
pLX-TVMV	Backbone	24	C	1102	0	3.04218	0
pLX-TVMV	Backbone	25	G	1099	0	3.041	0
pLX-TVMV	Backbone	26	A	1090	3	3.03743	0.00274474
pLX-TVMV	Backbone	27	C	1095	3	3.03941	0.00273224
pLX-TVMV	Backbone	28	G	1092	2	3.03822	0.00182815
pLX-TVMV	Backbone	29	A	1087	0	3.03623	0
pLX-TVMV	Backbone	30	A	1087	0	3.03623	0
pLX-TVMV	Backbone	31	C	1092	2	3.03822	0.00182815
pLX-TVMV	Backbone	32	A	1094	0	3.03902	0
pLX-TVMV	Backbone	33	A	1082	1	3.03423	0.000923361
pLX-TVMV	Backbone	34	T	1079	3	3.03302	0.00277264
pLX-TVMV	Backbone	35	A	1080	3	3.03342	0.00277008
pLX-TVMV	Backbone	36	A	1083	2	3.03463	0.00184332
pLX-TVMV	Backbone	37	G	1093	3	3.03862	0.00273723
pLX-TVMV	Backbone	38	G	1094	3	3.03902	0.00273473
pLX-TVMV	Backbone	39	C	1097	1	3.04021	0.000910747
pLX-TVMV	Backbone	40	C	1108	3	3.04454	0.00270027
pLX-TVMV	Backbone	41	G	1110	1	3.04532	0.00090009
pLX-TVMV	Backbone	42	C	1111	1	3.04571	0.000899281
pLX-TVMV	Backbone	43	A	1120	0	3.04922	0
pLX-TVMV	Backbone	44	A	1127	4	3.05192	0.00353669
pLX-TVMV	Backbone	45	A	1131	1	3.05346	0.000883392
pLX-TVMV	Backbone	46	T	1126	3	3.05154	0.00265722
pLX-TVMV	Backbone	47	C	1126	3	3.05154	0.00265722
pLX-TVMV	Backbone	48	G	1120	4	3.04922	0.00355872
pLX-TVMV	Backbone	49	C	1123	2	3.05038	0.00177778
pLX-TVMV	Backbone	50	G	1126	3	3.05154	0.00265722
pLX-TVMV	Backbone	51	G	1136	2	3.05538	0.00175747
pLX-TVMV	Backbone	52	C	1139	0	3.05652	0
pLX-TVMV	Backbone	53	C	1145	3	3.05881	0.00261324
pLX-TVMV	Backbone	54	T	1150	0	3.0607	0
pLX-TVMV	Backbone	55	T	1157	2	3.06333	0.00172563
pLX-TVMV	Backbone	56	T	1160	2	3.06446	0.00172117
pLX-TVMV	Backbone	57	T	1166	2	3.0667	0.00171233
pLX-TVMV	Backbone	58	T	1161	0	3.06483	0
pLX-TVMV	Backbone	59	T	1164	0	3.06595	0
pLX-TVMV	Backbone	60	A	1172	2	3.06893	0.00170358
pLX-TVMV	Backbone	61	T	1175	2	3.07004	0.00169924
pLX-TVMV	Backbone	62	T	1180	2	3.07188	0.00169205
pLX-TVMV	Backbone	63	G	1171	2	3.06856	0.00170503
pLX-TVMV	Backbone	64	A	1181	0	3.07225	0
pLX-TVMV	Backbone	65	T	1190	2	3.07555	0.00167785
pLX-TVMV	Backbone	66	A	1196	3	3.07773	0.00250209
pLX-TVMV	Backbone	67	A	1190	1	3.07555	0.000839631
pLX-TVMV	Backbone	68	C	1190	0	3.07555	0
pLX-TVMV	Backbone	69	A	1190	3	3.07555	0.00251467
pLX-TVMV	Backbone	70	A	1191	5	3.07591	0.0041806
pLX-TVMV	Backbone	71	A	1201	4	3.07954	0.0033195
pLX-TVMV	Backbone	72	A	1203	4	3.08027	0.003314
pLX-TVMV	Backbone	73	C	1200	3	3.07918	0.00249377
pLX-TVMV	Backbone	74	C	1215	3	3.08458	0.00246305
pLX-TVMV	Backbone	75	G	1211	1	3.08314	0.000825083
pLX-TVMV	Backbone	76	G	1218	2	3.08565	0.00163934
pLX-TVMV	Backbone	77	C	1224	1	3.08778	0.000816327
pLX-TVMV	Backbone	78	T	1222	5	3.08707	0.00407498
pLX-TVMV	Backbone	79	C	1226	0	3.08849	0
pLX-TVMV	Backbone	80	A	1220	5	3.08636	0.00408163
pLX-TVMV	Backbone	81	G	1219	3	3.086	0.00245499
pLX-TVMV	Backbone	82	T	1215	1	3.08458	0.000822368
pLX-TVMV	Backbone	83	T	1220	3	3.08636	0.00245298
pLX-TVMV	Backbone	84	C	1223	1	3.08743	0.000816993
pLX-TVMV	Backbone	85	T	1219	3	3.086	0.00245499
pLX-TVMV	Backbone	86	G	1221	1	3.08672	0.000818331
pLX-TVMV	Backbone	87	C	1222	1	3.08707	0.000817661
pLX-TVMV	Backbone	88	G	1228	0	3.0892	0
pLX-TVMV	Backbone	89	T	1216	1	3.08493	0.000821693
pLX-TVMV	Backbone	90	A	1219	2	3.086	0.001638
pLX-TVMV	Backbone	91	G	1228	2	3.0892	0.00162602
pLX-TVMV	Backbone	92	A	1230	2	3.08991	0.00162338
pLX-TVMV	Backbone	93	A	1238	2	3.09272	0.0016129
pLX-TVMV	Backbone	94	A	1239	4	3.09307	0.00321802
pLX-TVMV	Backbone	95	C	1241	2	3.09377	0.00160901
pLX-TVMV	Backbone	96	C	1238	3	3.09272	0.00241741
pLX-TVMV	Backbone	97	A	1237	2	3.09237	0.00161421
pLX-TVMV	Backbone	98	A	1233	3	3.09096	0.00242718
pLX-TVMV	Backbone	99	C	1234	3	3.09132	0.00242522
pLX-TVMV	Backbone	100	A	1236	0	3.09202	0
pLX-TVMV	Backbone	101	T	1235	2	3.09167	0.00161681
pLX-TVMV	Backbone	102	G	1228	4	3.0892	0.00324675
pLX-TVMV	Backbone	103	C	1230	1	3.08991	0.000812348
pLX-TVMV	Backbone	104	A	1238	2	3.09272	0.0016129
pLX-TVMV	Backbone	105	A	1242	2	3.09412	0.00160772
pLX-TVMV	Backbone	106	G	1240	1	3.09342	0.000805802
pLX-TVMV	Backbone	107	C	1247	3	3.09587	0.0024
pLX-TVMV	Backbone	108	T	1252	8	3.0976	0.00634921
pLX-TVMV	Backbone	109	C	1251	5	3.09726	0.00398089
pLX-TVMV	Backbone	110	C	1244	3	3.09482	0.00240577
pLX-TVMV	Backbone	111	A	1244	7	3.09482	0.00559552
pLX-TVMV	Backbone	112	C	1242	3	3.09412	0.00240964
pLX-TVMV	Backbone	113	C	1238	2	3.09272	0.0016129
pLX-TVMV	Backbone	114	G	1236	7	3.09202	0.00563154
pLX-TVMV	Backbone	115	G	1239	2	3.09307	0.0016116
pLX-TVMV	Backbone	116	G	1234	1	3.09132	0.000809717
pLX-TVMV	Backbone	117	T	1236	0	3.09202	0
pLX-TVMV	Backbone	118	G	1233	1	3.09096	0.000810373
pLX-TVMV	Backbone	119	C	1240	2	3.09342	0.00161031
pLX-TVMV	Backbone	120	A	1242	1	3.09412	0.000804505
pLX-TVMV	Backbone	121	A	1245	0	3.09517	0
pLX-TVMV	Backbone	122	A	1243	0	3.09447	0
pLX-TVMV	Backbone	123	G	1243	0	3.09447	0
pLX-TVMV	Backbone	124	C	1240	3	3.09342	0.00241352
pLX-TVMV	Backbone	125	G	1237	0	3.09237	0
pLX-TVMV	Backbone	126	G	1240	1	3.09342	0.000805802
pLX-TVMV	Backbone	127	C	1243	1	3.09447	0.000803859
pLX-TVMV	Backbone	128	A	1243	0	3.09447	0
pLX-TVMV	Backbone	129	G	1239	1	3.09307	0.000806452
pLX-TVMV	Backbone	130	C	1240	0	3.09342	0
pLX-TVMV	Backbone	131	G	1240	0	3.09342	0
pLX-TVMV	Backbone	132	G	1245	1	3.09517	0.000802568
pLX-TVMV	Backbone	133	C	1252	1	3.0976	0.000798085
pLX-TVMV	Backbone	134	G	1259	2	3.10003	0.00158604
pLX-TVMV	Backbone	135	G	1261	0	3.10072	0
pLX-TVMV	Backbone	136	C	1266	1	3.10243	0.000789266
pLX-TVMV	Backbone	137	A	1262	1	3.10106	0.000791766
pLX-TVMV	Backbone	138	G	1272	1	3.10449	0.000785546
pLX-TVMV	Backbone	139	G	1278	0	3.10653	0
pLX-TVMV	Backbone	140	A	1280	3	3.10721	0.00233827
pLX-TVMV	Backbone	141	T	1279	2	3.10687	0.00156128
pLX-TVMV	Backbone	142	A	1294	2	3.11193	0.00154321
pLX-TVMV	Backbone	143	T	1293	2	3.1116	0.0015444
pLX-TVMV	Backbone	144	A	1286	5	3.10924	0.00387297
pLX-TVMV	Backbone	145	T	1288	0	3.10992	0
pLX-TVMV	Backbone	146	T	1292	3	3.11126	0.0023166
pLX-TVMV	Backbone	147	C	1296	2	3.11261	0.00154083
pLX-TVMV	Backbone	148	A	1298	1	3.11327	0.000769823
pLX-TVMV	Backbone	149	A	1303	3	3.11494	0.00229709
pLX-TVMV	Backbone	150	T	1303	5	3.11494	0.00382263
pLX-TVMV	Backbone	151	T	1301	5	3.11428	0.00382848
pLX-TVMV	Backbone	152	G	1301	3	3.11428	0.00230061
pLX-TVMV	Backbone	153	T	1303	2	3.11494	0.00153257
pLX-TVMV	Backbone	154	A	1310	0	3.11727	0
pLX-TVMV	Backbone	155	A	1315	3	3.11893	0.00227618
pLX-TVMV	Backbone	156	A	1316	0	3.11926	0
pLX-TVMV	Backbone	157	T	1311	0	3.1176	0
pLX-TVMV	Backbone	158	G	1313	2	3.11826	0.00152091
pLX-TVMV	Backbone	159	G	1313	0	3.11826	0
pLX-TVMV	Backbone	160	C	1313	1	3.11826	0.000761035
pLX-TVMV	Backbone	161	T	1311	3	3.1176	0.00228311
pLX-TVMV	Backbone	162	T	1316	0	3.11926	0
pLX-TVMV	Backbone	163	C	1311	1	3.1176	0.000762195
pLX-TVMV	Backbone	164	A	1316	1	3.11926	0.000759301
pLX-TVMV	Backbone	165	T	1316	2	3.11926	0.00151745
pLX-TVMV	Backbone	166	G	1318	1	3.11992	0.00075815
pLX-TVMV	Backbone	167	T	1310	2	3.11727	0.00152439
pLX-TVMV	Backbone	168	C	1306	2	3.11594	0.00152905
pLX-TVMV	Backbone	169	C	1306	6	3.11594	0.00457317
pLX-TVMV	Backbone	170	G	1307	3	3.11628	0.00229008
pLX-TVMV	Backbone	171	G	1306	2	3.11594	0.00152905
pLX-TVMV	Backbone	172	G	1306	2	3.11594	0.00152905
pLX-TVMV	Backbone	173	A	1311	1	3.1176	0.000762195
pLX-TVMV	Backbone	174	A	1310	4	3.11727	0.00304414
pLX-TVMV	Backbone	175	A	1316	4	3.11926	0.0030303
pLX-TVMV	Backbone	176	T	1318	3	3.11992	0.00227101
pLX-TVMV	Backbone	177	C	1319	2	3.12024	0.001514
pLX-TVMV	Backbone	178	T	1319	1	3.12024	0.000757576
pLX-TVMV	Backbone	179	A	1311	1	3.1176	0.000762195
pLX-TVMV	Backbone	180	C	1310	3	3.11727	0.00228484
pLX-TVMV	Backbone	181	T	1310	3	3.11727	0.00228484
pLX-TVMV	Backbone	182	G	1304	3	3.11528	0.00229533
pLX-TVMV	Backbone	183	G	1306	1	3.11594	0.000765111
pLX-TVMV	Backbone	184	T	1305	3	3.11561	0.00229358
pLX-TVMV	Backbone	185	G	1297	9	3.11294	0.00689127
pLX-TVMV	Backbone	186	G	1290	1	3.11059	0.000774593
pLX-TVMV	Backbone	187	C	1287	1	3.10958	0.000776398
pLX-TVMV	Backbone	188	A	1295	2	3.11227	0.00154202
pLX-TVMV	Backbone	189	G	1293	4	3.1116	0.00308404
pLX-TVMV	Backbone	190	G	1300	5	3.11394	0.00383142
pLX-TVMV	Backbone	191	A	1301	0	3.11428	0
pLX-TVMV	Backbone	192	T	1301	3	3.11428	0.00230061
pLX-TVMV	Backbone	193	A	1296	1	3.11261	0.00077101
pLX-TVMV	Backbone	194	T	1294	0	3.11193	0
pLX-TVMV	Backbone	195	A	1292	2	3.11126	0.0015456
pLX-TVMV	Backbone	196	T	1286	2	3.10924	0.0015528
pLX-TVMV	Backbone	197	T	1279	3	3.10687	0.00234009
pLX-TVMV	Backbone	198	G	1276	1	3.10585	0.000783085
pLX-TVMV	Backbone	199	T	1270	1	3.1038	0.000786782
pLX-TVMV	Backbone	200	G	1268	0	3.10312	0
pLX-TVMV	Backbone	201	G	1267	1	3.10278	0.000788644
pLX-TVMV	Backbone	202	T	1261	0	3.10072	0
pLX-TVMV	Backbone	203	G	1257	1	3.09934	0.000794913
pLX-TVMV	Backbone	204	T	1256	3	3.09899	0.00238284
pLX-TVMV	Backbone	205	A	1251	2	3.09726	0.00159617
pLX-TVMV	Backbone	206	A	1245	2	3.09517	0.00160385
pLX-TVMV	Backbone	207	A	1245	2	3.09517	0.00160385
pLX-TVMV	Backbone	208	C	1246	0	3.09552	0
pLX-TVMV	Backbone	209	A	1249	0	3.09656	0
pLX-TVMV	Backbone	210	A	1252	1	3.0976	0.000798085
pLX-TVMV	Backbone	211	T	1253	4	3.09795	0.00318218
pLX-TVMV	Backbone	212	G	1253	2	3.09795	0.00159363
pLX-TVMV	Backbone	213	G	1253	1	3.09795	0.000797448
pLX-TVMV	Backbone	214	A	1256	1	3.09899	0.000795545
pLX-TVMV	Backbone	215	G	1254	0	3.0983	0
pLX-TVMV	Backbone	216	A	1239	1	3.09307	0.000806452
pLX-TVMV	Backbone	217	A	1238	1	3.09272	0.000807103
pLX-TVMV	Backbone	218	A	1233	3	3.09096	0.00242718
pLX-TVMV	Backbone	219	A	1239	4	3.09307	0.00321802
pLX-TVMV	Backbone	220	A	1248	1	3.09621	0.000800641
pLX-TVMV	Backbone	221	G	1246	2	3.09552	0.00160256
pLX-TVMV	Backbone	222	A	1254	1	3.0983	0.000796813
pLX-TVMV	Backbone	223	T	1259	2	3.10003	0.00158604
pLX-TVMV	Backbone	224	T	1265	2	3.10209	0.00157853
pLX-TVMV	Backbone	225	A	1269	1	3.10346	0.000787402
pLX-TVMV	Backbone	226	A	1270	2	3.1038	0.00157233
pLX-TVMV	Backbone	227	T	1280	1	3.10721	0.00078064
pLX-TVMV	Backbone	228	T	1287	1	3.10958	0.000776398
pLX-TVMV	Backbone	229	A	1284	1	3.10857	0.00077821
pLX-TVMV	Backbone	230	A	1276	2	3.10585	0.00156495
pLX-TVMV	Backbone	231	G	1283	2	3.10823	0.00155642
pLX-TVMV	Backbone	232	T	1278	6	3.10653	0.0046729
pLX-TVMV	Backbone	233	A	1272	3	3.10449	0.00235294
pLX-TVMV	Backbone	234	C	1278	1	3.10653	0.000781861
pLX-TVMV	Backbone	235	T	1276	0	3.10585	0
pLX-TVMV	Backbone	236	A	1284	1	3.10857	0.00077821
pLX-TVMV	Backbone	237	G	1285	0	3.1089	0
pLX-TVMV	Backbone	238	T	1283	6	3.10823	0.00465477
pLX-TVMV	Backbone	239	C	1286	2	3.10924	0.0015528
pLX-TVMV	Backbone	240	C	1287	6	3.10958	0.00464037
pLX-TVMV	Backbone	241	A	1293	1	3.1116	0.000772798
pLX-TVMV	Backbone	242	G	1298	1	3.11327	0.000769823
pLX-TVMV	Backbone	243	T	1302	2	3.11461	0.00153374
pLX-TVMV	Backbone	244	A	1304	0	3.11528	0
pLX-TVMV	Backbone	245	C	1301	1	3.11428	0.000768049
pLX-TVMV	Backbone	246	G	1297	2	3.11294	0.00153965
pLX-TVMV	Backbone	247	C	1292	0	3.11126	0
pLX-TVMV	Backbone	248	A	1298	2	3.11327	0.00153846
pLX-TVMV	Backbone	249	C	1298	3	3.11327	0.00230592
pLX-TVMV	Backbone	250	G	1294	4	3.11193	0.00308166
pLX-TVMV	Backbone	251	A	1294	1	3.11193	0.000772201
pLX-TVMV	Backbone	252	T	1299	3	3.11361	0.00230415
pLX-TVMV	Backbone	253	T	1298	1	3.11327	0.000769823
pLX-TVMV	Backbone	254	C	1301	2	3.11428	0.00153492
pLX-TVMV	Backbone	255	A	1304	0	3.11528	0
pLX-TVMV	Backbone	256	A	1300	1	3.11394	0.00076864
pLX-TVMV	Backbone	257	G	1305	1	3.11561	0.000765697
pLX-TVMV	Backbone	258	G	1309	1	3.11694	0.000763359
pLX-TVMV	Backbone	259	C	1321	0	3.1209	0
pLX-TVMV	Backbone	260	T	1324	5	3.12189	0.00376223
pLX-TVMV	Backbone	261	T	1322	1	3.12123	0.000755858
pLX-TVMV	Backbone	262	G	1316	0	3.11926	0
pLX-TVMV	Backbone	263	C	1317	0	3.11959	0
pLX-TVMV	Backbone	264	T	1323	1	3.12156	0.000755287
pLX-TVMV	Backbone	265	T	1322	3	3.12123	0.00226415
pLX-TVMV	Backbone	266	C	1325	3	3.12222	0.00225904
pLX-TVMV	Backbone	267	A	1329	2	3.12352	0.00150263
pLX-TVMV	Backbone	268	C	1331	1	3.12418	0.000750751
pLX-TVMV	Backbone	269	A	1339	1	3.12678	0.000746269
pLX-TVMV	Backbone	270	A	1344	0	3.1284	0
pLX-TVMV	Backbone	271	A	1344	0	3.1284	0
pLX-TVMV	Backbone	272	C	1347	0	3.12937	0
pLX-TVMV	Backbone	273	C	1352	4	3.13098	0.00294985
pLX-TVMV	Backbone	274	A	1352	2	3.13098	0.0014771
pLX-TVMV	Backbone	275	A	1352	0	3.13098	0
pLX-TVMV	Backbone	276	G	1353	2	3.1313	0.00147601
pLX-TVMV	Backbone	277	G	1349	1	3.13001	0.000740741
pLX-TVMV	Backbone	278	C	1351	3	3.13066	0.00221566
pLX-TVMV	Backbone	279	A	1354	1	3.13162	0.000738007
pLX-TVMV	Backbone	280	A	1346	2	3.12905	0.00148368
pLX-TVMV	Backbone	281	G	1349	2	3.13001	0.00148038
pLX-TVMV	Backbone	282	T	1353	3	3.1313	0.00221239
pLX-TVMV	Backbone	283	A	1366	0	3.13545	0
pLX-TVMV	Backbone	284	A	1348	0	3.12969	0
pLX-TVMV	Backbone	285	T	1352	1	3.13098	0.000739098
pLX-TVMV	Backbone	286	A	1358	0	3.1329	0
pLX-TVMV	Backbone	287	G	1349	3	3.13001	0.00221893
pLX-TVMV	Backbone	288	A	1352	3	3.13098	0.00221402
pLX-TVMV	Backbone	289	G	1343	2	3.12808	0.00148699
pLX-TVMV	Backbone	290	A	1339	1	3.12678	0.000746269
pLX-TVMV	Backbone	291	T	1333	2	3.12483	0.00149813
pLX-TVMV	Backbone	292	T	1337	1	3.12613	0.000747384
pLX-TVMV	Backbone	293	G	1336	0	3.12581	0
pLX-TVMV	Backbone	294	G	1334	1	3.12516	0.000749064
pLX-TVMV	Backbone	295	A	1335	2	3.12548	0.00149589
pLX-TVMV	Backbone	296	G	1333	0	3.12483	0
pLX-TVMV	Backbone	297	T	1330	5	3.12385	0.00374532
pLX-TVMV	Backbone	298	C	1335	3	3.12548	0.00224215
pLX-TVMV	Backbone	299	T	1343	6	3.12808	0.00444774
pLX-TVMV	Backbone	300	C	1341	2	3.12743	0.0014892
pLX-TVMV	Backbone	301	T	1337	1	3.12613	0.000747384
pLX-TVMV	Backbone	302	A	1337	1	3.12613	0.000747384
pLX-TVMV	Backbone	303	A	1347	1	3.12937	0.00074184
pLX-TVMV	Backbone	304	A	1347	3	3.12937	0.00222222
pLX-TVMV	Backbone	305	A	1345	0	3.12872	0
pLX-TVMV	Backbone	306	A	1344	2	3.1284	0.00148588
pLX-TVMV	Backbone	307	G	1353	2	3.1313	0.00147601
pLX-TVMV	Backbone	308	G	1349	2	3.13001	0.00148038
pLX-TVMV	Backbone	309	T	1350	1	3.13033	0.000740192
pLX-TVMV	Backbone	310	A	1357	1	3.13258	0.000736377
pLX-TVMV	Backbone	311	G	1352	1	3.13098	0.000739098
pLX-TVMV	Backbone	312	T	1346	2	3.12905	0.00148368
pLX-TVMV	Backbone	313	T	1345	5	3.12872	0.0037037
pLX-TVMV	Backbone	314	C	1347	2	3.12937	0.00148258
pLX-TVMV	Backbone	315	C	1340	5	3.1271	0.00371747
pLX-TVMV	Backbone	316	C	1340	5	3.1271	0.00371747
pLX-TVMV	Backbone	317	A	1349	1	3.13001	0.000740741
pLX-TVMV	Backbone	318	C	1354	4	3.13162	0.00294551
pLX-TVMV	Backbone	319	T	1357	1	3.13258	0.000736377
pLX-TVMV	Backbone	320	G	1356	5	3.13226	0.00367377
pLX-TVMV	Backbone	321	A	1366	2	3.13545	0.00146199
pLX-TVMV	Backbone	322	A	1372	2	3.13735	0.0014556
pLX-TVMV	Backbone	323	T	1372	6	3.13735	0.00435414
pLX-TVMV	Backbone	324	C	1379	1	3.13956	0.000724638
pLX-TVMV	Backbone	325	A	1377	2	3.13893	0.00145033
pLX-TVMV	Backbone	326	A	1380	1	3.13988	0.000724113
pLX-TVMV	Backbone	327	A	1378	1	3.13925	0.000725163
pLX-TVMV	Backbone	328	G	1386	4	3.14176	0.0028777
pLX-TVMV	Backbone	329	G	1392	3	3.14364	0.00215054
pLX-TVMV	Backbone	330	C	1392	1	3.14364	0.000717875
pLX-TVMV	Backbone	331	C	1395	4	3.14457	0.00285919
pLX-TVMV	Backbone	332	A	1396	1	3.14489	0.00071582
pLX-TVMV	Backbone	333	T	1393	1	3.14395	0.00071736
pLX-TVMV	Backbone	334	G	1391	2	3.14333	0.00143575
pLX-TVMV	Backbone	335	G	1389	7	3.1427	0.00501433
pLX-TVMV	Backbone	336	A	1390	0	3.14301	0
pLX-TVMV	Backbone	337	G	1398	1	3.14551	0.000714796
pLX-TVMV	Backbone	338	T	1397	6	3.1452	0.00427655
pLX-TVMV	Backbone	339	C	1400	2	3.14613	0.00142653
pLX-TVMV	Backbone	340	A	1403	1	3.14706	0.000712251
pLX-TVMV	Backbone	341	A	1413	0	3.15014	0
pLX-TVMV	Backbone	342	A	1409	1	3.14891	0.00070922
pLX-TVMV	Backbone	343	G	1408	0	3.1486	0
pLX-TVMV	Backbone	344	A	1403	1	3.14706	0.000712251
pLX-TVMV	Backbone	345	T	1404	1	3.14737	0.000711744
pLX-TVMV	Backbone	346	T	1392	5	3.14364	0.0035791
pLX-TVMV	Backbone	347	C	1393	3	3.14395	0.002149
pLX-TVMV	Backbone	348	A	1403	2	3.14706	0.00142349
pLX-TVMV	Backbone	349	A	1400	0	3.14613	0
pLX-TVMV	Backbone	350	A	1393	0	3.14395	0
pLX-TVMV	Backbone	351	T	1390	2	3.14301	0.00143678
pLX-TVMV	Backbone	352	A	1380	4	3.13988	0.00289017
pLX-TVMV	Backbone	353	G	1379	2	3.13956	0.00144823
pLX-TVMV	Backbone	354	A	1375	3	3.1383	0.00217707
pLX-TVMV	Backbone	355	G	1370	6	3.13672	0.00436047
pLX-TVMV	Backbone	356	G	1367	2	3.13577	0.00146092
pLX-TVMV	Backbone	357	A	1369	1	3.1364	0.000729927
pLX-TVMV	Backbone	358	C	1365	2	3.13513	0.00146306
pLX-TVMV	Backbone	359	C	1366	3	3.13545	0.00219138
pLX-TVMV	Backbone	360	T	1365	1	3.13513	0.000732064
pLX-TVMV	Backbone	361	A	1362	2	3.13418	0.00146628
pLX-TVMV	Backbone	362	A	1357	0	3.13258	0
pLX-TVMV	Backbone	363	C	1355	2	3.13194	0.00147384
pLX-TVMV	Backbone	364	A	1349	0	3.13001	0
pLX-TVMV	Backbone	365	G	1343	5	3.12808	0.0037092
pLX-TVMV	Backbone	366	A	1344	0	3.1284	0
pLX-TVMV	Backbone	367	A	1339	3	3.12678	0.00223547
pLX-TVMV	Backbone	368	C	1336	1	3.12581	0.000747943
pLX-TVMV	Backbone	369	T	1327	2	3.12287	0.00150489
pLX-TVMV	Backbone	370	C	1313	3	3.11826	0.00227964
pLX-TVMV	Backbone	371	G	1309	1	3.11694	0.000763359
pLX-TVMV	Backbone	372	C	1311	3	3.1176	0.00228311
pLX-TVMV	Backbone	373	C	1321	4	3.1209	0.00301887
pLX-TVMV	Backbone	374	G	1336	0	3.12581	0
pLX-TVMV	Backbone	375	T	1332	1	3.1245	0.000750188
pLX-TVMV	Backbone	376	A	1340	0	3.1271	0
pLX-TVMV	Backbone	377	A	1343	1	3.12808	0.000744048
pLX-TVMV	Backbone	378	A	1334	0	3.12516	0
pLX-TVMV	Backbone	379	G	1337	1	3.12613	0.000747384
pLX-TVMV	Backbone	380	A	1335	0	3.12548	0
pLX-TVMV	Backbone	381	C	1331	0	3.12418	0
pLX-TVMV	Backbone	382	T	1342	1	3.12775	0.000744602
pLX-TVMV	Backbone	383	G	1339	3	3.12678	0.00223547
pLX-TVMV	Backbone	384	G	1338	5	3.12646	0.00372301
pLX-TVMV	Backbone	385	C	1333	0	3.12483	0
pLX-TVMV	Backbone	386	G	1334	4	3.12516	0.00298954
pLX-TVMV	Backbone	387	A	1347	1	3.12937	0.00074184
pLX-TVMV	Backbone	388	A	1342	1	3.12775	0.000744602
pLX-TVMV	Backbone	389	C	1346	1	3.12905	0.00074239
pLX-TVMV	Backbone	390	A	1350	3	3.13033	0.00221729
pLX-TVMV	Backbone	391	G	1350	2	3.13033	0.00147929
pLX-TVMV	Backbone	392	T	1352	2	3.13098	0.0014771
pLX-TVMV	Backbone	393	T	1359	3	3.13322	0.00220264
pLX-TVMV	Backbone	394	C	1366	9	3.13545	0.00654545
pLX-TVMV	Backbone	395	A	1370	0	3.13672	0
pLX-TVMV	Backbone	396	T	1375	0	3.1383	0
pLX-TVMV	Backbone	397	A	1371	1	3.13704	0.000728863
pLX-TVMV	Backbone	398	C	1382	2	3.14051	0.00144509
pLX-TVMV	Backbone	399	A	1383	1	3.14082	0.000722543
pLX-TVMV	Backbone	400	G	1378	1	3.13925	0.000725163
pLX-TVMV	Backbone	401	A	1369	2	3.1364	0.00145879
pLX-TVMV	Backbone	402	G	1368	0	3.13609	0
pLX-TVMV	Backbone	403	T	1370	2	3.13672	0.00145773
pLX-TVMV	Backbone	404	C	1370	6	3.13672	0.00436047
pLX-TVMV	Backbone	405	T	1366	1	3.13545	0.000731529
pLX-TVMV	Backbone	406	C	1366	5	3.13545	0.00364697
pLX-TVMV	Backbone	407	T	1376	2	3.13862	0.00145138
pLX-TVMV	Backbone	408	T	1379	0	3.13956	0
pLX-TVMV	Backbone	409	A	1375	1	3.1383	0.000726744
pLX-TVMV	Backbone	410	C	1377	0	3.13893	0
pLX-TVMV	Backbone	411	G	1372	5	3.13735	0.00363108
pLX-TVMV	Backbone	412	A	1373	2	3.13767	0.00145455
pLX-TVMV	Backbone	413	C	1370	2	3.13672	0.00145773
pLX-TVMV	Backbone	414	T	1369	4	3.1364	0.00291333
pLX-TVMV	Backbone	415	C	1355	2	3.13194	0.00147384
pLX-TVMV	Backbone	416	A	1353	1	3.1313	0.000738552
pLX-TVMV	Backbone	417	A	1358	0	3.1329	0
pLX-TVMV	Backbone	418	T	1353	0	3.1313	0
pLX-TVMV	Backbone	419	G	1353	3	3.1313	0.00221239
pLX-TVMV	Backbone	420	A	1342	1	3.12775	0.000744602
pLX-TVMV	Backbone	421	C	1341	3	3.12743	0.00223214
pLX-TVMV	Backbone	422	A	1352	0	3.13098	0
pLX-TVMV	Backbone	423	A	1350	0	3.13033	0
pLX-TVMV	Backbone	424	G	1349	6	3.13001	0.00442804
pLX-TVMV	Backbone	425	A	1341	2	3.12743	0.0014892
pLX-TVMV	Backbone	426	A	1340	0	3.1271	0
pLX-TVMV	Backbone	427	G	1341	2	3.12743	0.0014892
pLX-TVMV	Backbone	428	A	1334	3	3.12516	0.00224383
pLX-TVMV	Backbone	429	A	1340	2	3.1271	0.00149031
pLX-TVMV	Backbone	430	A	1335	5	3.12548	0.00373134
pLX-TVMV	Backbone	431	A	1336	2	3.12581	0.00149477
pLX-TVMV	Backbone	432	T	1333	4	3.12483	0.00299177
pLX-TVMV	Backbone	433	C	1338	3	3.12646	0.00223714
pLX-TVMV	Backbone	434	T	1337	1	3.12613	0.000747384
pLX-TVMV	Backbone	435	T	1333	2	3.12483	0.00149813
pLX-TVMV	Backbone	436	C	1327	2	3.12287	0.00150489
pLX-TVMV	Backbone	437	G	1322	1	3.12123	0.000755858
pLX-TVMV	Backbone	438	T	1319	2	3.12024	0.001514
pLX-TVMV	Backbone	439	C	1317	1	3.11959	0.000758725
pLX-TVMV	Backbone	440	A	1315	0	3.11893	0
pLX-TVMV	Backbone	441	A	1313	1	3.11826	0.000761035
pLX-TVMV	Backbone	442	C	1317	0	3.11959	0
pLX-TVMV	Backbone	443	A	1318	2	3.11992	0.00151515
pLX-TVMV	Backbone	444	T	1319	2	3.12024	0.001514
pLX-TVMV	Backbone	445	G	1317	3	3.11959	0.00227273
pLX-TVMV	Backbone	446	G	1317	1	3.11959	0.000758725
pLX-TVMV	Backbone	447	T	1324	2	3.12189	0.0015083
pLX-TVMV	Backbone	448	G	1327	5	3.12287	0.00375375
pLX-TVMV	Backbone	449	G	1317	5	3.11959	0.00378215
pLX-TVMV	Backbone	450	A	1316	2	3.11926	0.00151745
pLX-TVMV	Backbone	451	G	1321	3	3.1209	0.00226586
pLX-TVMV	Backbone	452	C	1316	1	3.11926	0.000759301
pLX-TVMV	Backbone	453	A	1320	1	3.12057	0.000757002
pLX-TVMV	Backbone	454	C	1328	1	3.1232	0.000752445
pLX-TVMV	Backbone	455	G	1332	2	3.1245	0.00149925
pLX-TVMV	Backbone	456	A	1330	1	3.12385	0.000751315
pLX-TVMV	Backbone	457	C	1338	2	3.12646	0.00149254
pLX-TVMV	Backbone	458	A	1339	2	3.12678	0.00149142
pLX-TVMV	Backbone	459	C	1328	3	3.1232	0.00225394
pLX-TVMV	Backbone	460	A	1324	3	3.12189	0.00226074
pLX-TVMV	Backbone	461	C	1319	0	3.12024	0
pLX-TVMV	Backbone	462	T	1319	3	3.12024	0.00226929
pLX-TVMV	Backbone	463	T	1323	4	3.12156	0.00301432
pLX-TVMV	Backbone	464	G	1323	1	3.12156	0.000755287
pLX-TVMV	Backbone	465	T	1325	4	3.12222	0.00300978
pLX-TVMV	Backbone	466	C	1320	1	3.12057	0.000757002
pLX-TVMV	Backbone	467	T	1318	1	3.11992	0.00075815
pLX-TVMV	Backbone	468	A	1319	0	3.12024	0
pLX-TVMV	Backbone	469	C	1324	2	3.12189	0.0015083
pLX-TVMV	Backbone	470	T	1322	3	3.12123	0.00226415
pLX-TVMV	Backbone	471	C	1319	7	3.12024	0.00527903
pLX-TVMV	Backbone	472	C	1312	3	3.11793	0.00228137
pLX-TVMV	Backbone	473	A	1310	1	3.11727	0.000762777
pLX-TVMV	Backbone	474	A	1307	1	3.11628	0.000764526
pLX-TVMV	Backbone	475	A	1311	3	3.1176	0.00228311
pLX-TVMV	Backbone	476	A	1314	3	3.1186	0.0022779
pLX-TVMV	Backbone	477	A	1313	0	3.11826	0
pLX-TVMV	Backbone	478	T	1316	1	3.11926	0.000759301
pLX-TVMV	Backbone	479	A	1309	2	3.11694	0.00152555
pLX-TVMV	Backbone	480	T	1309	1	3.11694	0.000763359
pLX-TVMV	Backbone	481	C	1307	0	3.11628	0
pLX-TVMV	Backbone	482	A	1318	2	3.11992	0.00151515
pLX-TVMV	Backbone	483	A	1311	3	3.1176	0.00228311
pLX-TVMV	Backbone	484	A	1318	2	3.11992	0.00151515
pLX-TVMV	Backbone	485	G	1320	3	3.12057	0.00226757
pLX-TVMV	Backbone	486	A	1323	0	3.12156	0
pLX-TVMV	Backbone	487	T	1323	3	3.12156	0.00226244
pLX-TVMV	Backbone	488	A	1325	1	3.12222	0.000754148
pLX-TVMV	Backbone	489	C	1326	4	3.12254	0.00300752
pLX-TVMV	Backbone	490	A	1322	3	3.12123	0.00226415
pLX-TVMV	Backbone	491	G	1332	2	3.1245	0.00149925
pLX-TVMV	Backbone	492	T	1340	7	3.1271	0.00519673
pLX-TVMV	Backbone	493	C	1337	4	3.12613	0.00298285
pLX-TVMV	Backbone	494	T	1338	8	3.12646	0.00594354
pLX-TVMV	Backbone	495	C	1332	2	3.1245	0.00149925
pLX-TVMV	Backbone	496	A	1337	4	3.12613	0.00298285
pLX-TVMV	Backbone	497	G	1334	3	3.12516	0.00224383
pLX-TVMV	Backbone	498	A	1331	1	3.12418	0.000750751
pLX-TVMV	Backbone	499	A	1335	2	3.12548	0.00149589
pLX-TVMV	Backbone	500	G	1336	5	3.12581	0.00372856
pLX-TVMV	Backbone	501	A	1340	2	3.1271	0.00149031
pLX-TVMV	Backbone	502	C	1344	1	3.1284	0.000743494
pLX-TVMV	Backbone	503	C	1345	4	3.12872	0.00296516
pLX-TVMV	Backbone	504	A	1342	2	3.12775	0.0014881
pLX-TVMV	Backbone	505	A	1351	3	3.13066	0.00221566
pLX-TVMV	Backbone	506	A	1351	3	3.13066	0.00221566
pLX-TVMV	Backbone	507	G	1349	3	3.13001	0.00221893
pLX-TVMV	Backbone	508	G	1343	10	3.12808	0.00739098
pLX-TVMV	Backbone	509	G	1345	1	3.12872	0.000742942
pLX-TVMV	Backbone	510	C	1346	4	3.12905	0.00296296
pLX-TVMV	Backbone	511	A	1356	2	3.13226	0.00147275
pLX-TVMV	Backbone	512	A	1364	2	3.13481	0.00146413
pLX-TVMV	Backbone	513	T	1374	0	3.13799	0
pLX-TVMV	Backbone	514	T	1378	5	3.13925	0.00361533
pLX-TVMV	Backbone	515	G	1369	0	3.1364	0
pLX-TVMV	Backbone	516	A	1358	8	3.1329	0.00585652
pLX-TVMV	Backbone	517	G	1364	2	3.13481	0.00146413
pLX-TVMV	Backbone	518	A	1353	13	3.1313	0.00951684
pLX-TVMV	Backbone	519	C	1355	2	3.13194	0.00147384
pLX-TVMV	Backbone	520	T	1360	3	3.13354	0.00220103
pLX-TVMV	Backbone	521	T	1362	2	3.13418	0.00146628
pLX-TVMV	Backbone	522	T	1370	3	3.13672	0.002185
pLX-TVMV	Backbone	523	T	1368	1	3.13609	0.00073046
pLX-TVMV	Backbone	524	C	1362	4	3.13418	0.00292826
pLX-TVMV	Backbone	525	A	1367	1	3.13577	0.000730994
pLX-TVMV	Backbone	526	A	1365	2	3.13513	0.00146306
pLX-TVMV	Backbone	527	C	1375	2	3.1383	0.00145243
pLX-TVMV	Backbone	528	A	1372	2	3.13735	0.0014556
pLX-TVMV	Backbone	529	A	1362	4	3.13418	0.00292826
pLX-TVMV	Backbone	530	A	1368	2	3.13609	0.00145985
pLX-TVMV	Backbone	531	G	1369	5	3.1364	0.00363901
pLX-TVMV	Backbone	532	G	1365	6	3.13513	0.00437637
pLX-TVMV	Backbone	533	G	1362	1	3.13418	0.000733676
pLX-TVMV	Backbone	534	T	1358	2	3.1329	0.00147059
pLX-TVMV	Backbone	535	A	1357	2	3.13258	0.00147167
pLX-TVMV	Backbone	536	A	1357	1	3.13258	0.000736377
pLX-TVMV	Backbone	537	T	1353	1	3.1313	0.000738552
pLX-TVMV	Backbone	538	A	1351	3	3.13066	0.00221566
pLX-TVMV	Backbone	539	T	1347	9	3.12937	0.00663717
pLX-TVMV	Backbone	540	C	1340	4	3.1271	0.00297619
pLX-TVMV	Backbone	541	C	1333	0	3.12483	0
pLX-TVMV	Backbone	542	G	1343	3	3.12808	0.00222883
pLX-TVMV	Backbone	543	G	1341	1	3.12743	0.000745156
pLX-TVMV	Backbone	544	A	1341	1	3.12743	0.000745156
pLX-TVMV	Backbone	545	A	1346	4	3.12905	0.00296296
pLX-TVMV	Backbone	546	A	1342	8	3.12775	0.00592593
pLX-TVMV	Backbone	547	C	1350	2	3.13033	0.00147929
pLX-TVMV	Backbone	548	C	1342	0	3.12775	0
pLX-TVMV	Backbone	549	T	1332	2	3.1245	0.00149925
pLX-TVMV	Backbone	550	C	1329	2	3.12352	0.00150263
pLX-TVMV	Backbone	551	C	1333	0	3.12483	0
pLX-TVMV	Backbone	552	T	1328	3	3.1232	0.00225394
pLX-TVMV	Backbone	553	C	1322	0	3.12123	0
pLX-TVMV	Backbone	554	G	1321	4	3.1209	0.00301887
pLX-TVMV	Backbone	555	G	1327	2	3.12287	0.00150489
pLX-TVMV	Backbone	556	A	1333	0	3.12483	0
pLX-TVMV	Backbone	557	T	1335	2	3.12548	0.00149589
pLX-TVMV	Backbone	558	T	1336	3	3.12581	0.00224048
pLX-TVMV	Backbone	559	C	1327	2	3.12287	0.00150489
pLX-TVMV	Backbone	560	C	1324	1	3.12189	0.000754717
pLX-TVMV	Backbone	561	A	1333	3	3.12483	0.00224551
pLX-TVMV	Backbone	562	T	1334	1	3.12516	0.000749064
pLX-TVMV	Backbone	563	T	1325	1	3.12222	0.000754148
pLX-TVMV	Backbone	564	G	1320	3	3.12057	0.00226757
pLX-TVMV	Backbone	565	C	1322	4	3.12123	0.00301659
pLX-TVMV	Backbone	566	C	1316	2	3.11926	0.00151745
pLX-TVMV	Backbone	567	C	1323	8	3.12156	0.00601052
pLX-TVMV	Backbone	568	A	1333	1	3.12483	0.000749625
pLX-TVMV	Backbone	569	G	1326	0	3.12254	0
pLX-TVMV	Backbone	570	C	1333	2	3.12483	0.00149813
pLX-TVMV	Backbone	571	T	1343	1	3.12808	0.000744048
pLX-TVMV	Backbone	572	A	1348	1	3.12969	0.00074129
pLX-TVMV	Backbone	573	T	1348	0	3.12969	0
pLX-TVMV	Backbone	574	C	1347	1	3.12937	0.00074184
pLX-TVMV	Backbone	575	T	1344	3	3.1284	0.00222717
pLX-TVMV	Backbone	576	G	1344	1	3.1284	0.000743494
pLX-TVMV	Backbone	577	T	1349	2	3.13001	0.00148038
pLX-TVMV	Backbone	578	C	1352	2	3.13098	0.0014771
pLX-TVMV	Backbone	579	A	1359	3	3.13322	0.00220264
pLX-TVMV	Backbone	580	C	1357	1	3.13258	0.000736377
pLX-TVMV	Backbone	581	T	1351	4	3.13066	0.00295203
pLX-TVMV	Backbone	582	T	1341	4	3.12743	0.00297398
pLX-TVMV	Backbone	583	T	1341	0	3.12743	0
pLX-TVMV	Backbone	584	A	1340	2	3.1271	0.00149031
pLX-TVMV	Backbone	585	T	1333	4	3.12483	0.00299177
pLX-TVMV	Backbone	586	T	1333	1	3.12483	0.000749625
pLX-TVMV	Backbone	587	G	1328	0	3.1232	0
pLX-TVMV	Backbone	588	T	1325	2	3.12222	0.00150716
pLX-TVMV	Backbone	589	G	1318	4	3.11992	0.00302572
pLX-TVMV	Backbone	590	A	1321	2	3.1209	0.00151172
pLX-TVMV	Backbone	591	A	1330	1	3.12385	0.000751315
pLX-TVMV	Backbone	592	G	1331	3	3.12418	0.00224888
pLX-TVMV	Backbone	593	A	1330	1	3.12385	0.000751315
pLX-TVMV	Backbone	594	T	1335	2	3.12548	0.00149589
pLX-TVMV	Backbone	595	A	1339	0	3.12678	0
pLX-TVMV	Backbone	596	G	1332	1	3.1245	0.000750188
pLX-TVMV	Backbone	597	T	1330	8	3.12385	0.00597907
pLX-TVMV	Backbone	598	G	1330	1	3.12385	0.000751315
pLX-TVMV	Backbone	599	G	1325	0	3.12222	0
pLX-TVMV	Backbone	600	A	1319	0	3.12024	0
pLX-TVMV	Backbone	601	A	1326	1	3.12254	0.00075358
pLX-TVMV	Backbone	602	A	1328	0	3.1232	0
pLX-TVMV	Backbone	603	A	1332	5	3.1245	0.00373972
pLX-TVMV	Backbone	604	G	1329	1	3.12352	0.00075188
pLX-TVMV	Backbone	605	G	1322	2	3.12123	0.00151057
pLX-TVMV	Backbone	606	A	1320	2	3.12057	0.00151286
pLX-TVMV	Backbone	607	A	1318	0	3.11992	0
pLX-TVMV	Backbone	608	G	1316	3	3.11926	0.00227445
pLX-TVMV	Backbone	609	G	1313	2	3.11826	0.00152091
pLX-TVMV	Backbone	610	T	1307	2	3.11628	0.00152788
pLX-TVMV	Backbone	611	G	1307	4	3.11628	0.00305111
pLX-TVMV	Backbone	612	G	1306	3	3.11594	0.00229183
pLX-TVMV	Backbone	613	C	1307	1	3.11628	0.000764526
pLX-TVMV	Backbone	614	T	1309	5	3.11694	0.00380518
pLX-TVMV	Backbone	615	C	1309	2	3.11694	0.00152555
pLX-TVMV	Backbone	616	C	1310	1	3.11727	0.000762777
pLX-TVMV	Backbone	617	T	1313	0	3.11826	0
pLX-TVMV	Backbone	618	A	1318	1	3.11992	0.00075815
pLX-TVMV	Backbone	619	C	1316	1	3.11926	0.000759301
pLX-TVMV	Backbone	620	A	1323	1	3.12156	0.000755287
pLX-TVMV	Backbone	621	A	1324	2	3.12189	0.0015083
pLX-TVMV	Backbone	622	A	1327	3	3.12287	0.00225564
pLX-TVMV	Backbone	623	T	1329	2	3.12352	0.00150263
pLX-TVMV	Backbone	624	G	1315	5	3.11893	0.00378788
pLX-TVMV	Backbone	625	C	1320	1	3.12057	0.000757002
pLX-TVMV	Backbone	626	C	1319	2	3.12024	0.001514
pLX-TVMV	Backbone	627	A	1314	1	3.1186	0.000760456
pLX-TVMV	Backbone	628	T	1310	2	3.11727	0.00152439
pLX-TVMV	Backbone	629	C	1312	4	3.11793	0.00303951
pLX-TVMV	Backbone	630	A	1321	1	3.1209	0.00075643
pLX-TVMV	Backbone	631	T	1313	1	3.11826	0.000761035
pLX-TVMV	Backbone	632	T	1306	3	3.11594	0.00229183
pLX-TVMV	Backbone	633	G	1286	5	3.10924	0.00387297
pLX-TVMV	Backbone	634	C	1279	4	3.10687	0.00311769
pLX-TVMV	Backbone	635	G	1283	3	3.10823	0.00233281
pLX-TVMV	Backbone	636	A	1285	2	3.1089	0.001554
pLX-TVMV	Backbone	637	T	1290	2	3.11059	0.00154799
pLX-TVMV	Backbone	638	A	1284	1	3.10857	0.00077821
pLX-TVMV	Backbone	639	A	1285	0	3.1089	0
pLX-TVMV	Backbone	640	A	1299	2	3.11361	0.00153728
pLX-TVMV	Backbone	641	G	1295	5	3.11227	0.00384615
pLX-TVMV	Backbone	642	G	1299	2	3.11361	0.00153728
pLX-TVMV	Backbone	643	A	1299	3	3.11361	0.00230415
pLX-TVMV	Backbone	644	A	1300	1	3.11394	0.00076864
pLX-TVMV	Backbone	645	A	1300	1	3.11394	0.00076864
pLX-TVMV	Backbone	646	G	1300	3	3.11394	0.00230238
pLX-TVMV	Backbone	647	G	1291	3	3.11093	0.00231839
pLX-TVMV	Backbone	648	C	1290	4	3.11059	0.00309119
pLX-TVMV	Backbone	649	C	1298	2	3.11327	0.00153846
pLX-TVMV	Backbone	650	A	1300	1	3.11394	0.00076864
pLX-TVMV	Backbone	651	T	1292	5	3.11126	0.00385505
pLX-TVMV	Backbone	652	C	1295	2	3.11227	0.00154202
pLX-TVMV	Backbone	653	G	1302	0	3.11461	0
pLX-TVMV	Backbone	654	T	1297	2	3.11294	0.00153965
pLX-TVMV	Backbone	655	T	1296	2	3.11261	0.00154083
pLX-TVMV	Backbone	656	G	1291	3	3.11093	0.00231839
pLX-TVMV	Backbone	657	A	1290	0	3.11059	0
pLX-TVMV	Backbone	658	A	1290	6	3.11059	0.00462963
pLX-TVMV	Backbone	659	G	1287	1	3.10958	0.000776398
pLX-TVMV	Backbone	660	A	1282	3	3.10789	0.00233463
pLX-TVMV	Backbone	661	T	1279	2	3.10687	0.00156128
pLX-TVMV	Backbone	662	G	1274	3	3.10517	0.00234926
pLX-TVMV	Backbone	663	C	1267	1	3.10278	0.000788644
pLX-TVMV	Backbone	664	C	1265	5	3.10209	0.00393701
pLX-TVMV	Backbone	665	T	1264	6	3.10175	0.00472441
pLX-TVMV	Backbone	666	C	1263	2	3.1014	0.00158103
pLX-TVMV	Backbone	667	T	1263	4	3.1014	0.00315706
pLX-TVMV	Backbone	668	G	1268	2	3.10312	0.0015748
pLX-TVMV	Backbone	669	C	1261	0	3.10072	0
pLX-TVMV	Backbone	670	C	1266	6	3.10243	0.00471698
pLX-TVMV	Backbone	671	G	1270	3	3.1038	0.00235664
pLX-TVMV	Backbone	672	A	1261	1	3.10072	0.000792393
pLX-TVMV	Backbone	673	C	1264	1	3.10175	0.000790514
pLX-TVMV	Backbone	674	A	1270	1	3.1038	0.000786782
pLX-TVMV	Backbone	675	G	1269	1	3.10346	0.000787402
pLX-TVMV	Backbone	676	T	1279	1	3.10687	0.00078125
pLX-TVMV	Backbone	677	G	1274	4	3.10517	0.00312989
pLX-TVMV	Backbone	678	G	1272	0	3.10449	0
pLX-TVMV	Backbone	679	T	1276	4	3.10585	0.003125
pLX-TVMV	Backbone	680	C	1272	4	3.10449	0.0031348
pLX-TVMV	Backbone	681	C	1279	6	3.10687	0.00466926
pLX-TVMV	Backbone	682	C	1282	4	3.10789	0.00311042
pLX-TVMV	Backbone	683	A	1282	2	3.10789	0.00155763
pLX-TVMV	Backbone	684	A	1269	1	3.10346	0.000787402
pLX-TVMV	Backbone	685	A	1266	0	3.10243	0
pLX-TVMV	Backbone	686	G	1266	1	3.10243	0.000789266
pLX-TVMV	Backbone	687	A	1261	2	3.10072	0.00158353
pLX-TVMV	Backbone	688	T	1263	4	3.1014	0.00315706
pLX-TVMV	Backbone	689	G	1262	2	3.10106	0.00158228
pLX-TVMV	Backbone	690	G	1259	2	3.10003	0.00158604
pLX-TVMV	Backbone	691	A	1261	0	3.10072	0
pLX-TVMV	Backbone	692	C	1260	3	3.10037	0.0023753
pLX-TVMV	Backbone	693	C	1258	5	3.09968	0.00395883
pLX-TVMV	Backbone	694	C	1262	6	3.10106	0.00473186
pLX-TVMV	Backbone	695	C	1269	2	3.10346	0.00157356
pLX-TVMV	Backbone	696	C	1268	5	3.10312	0.00392773
pLX-TVMV	Backbone	697	A	1264	2	3.10175	0.00157978
pLX-TVMV	Backbone	698	C	1260	2	3.10037	0.00158479
pLX-TVMV	Backbone	699	C	1265	3	3.10209	0.00236593
pLX-TVMV	Backbone	700	C	1274	5	3.10517	0.0039093
pLX-TVMV	Backbone	701	A	1274	3	3.10517	0.00234926
pLX-TVMV	Backbone	702	C	1272	1	3.10449	0.000785546
pLX-TVMV	Backbone	703	G	1270	0	3.1038	0
pLX-TVMV	Backbone	704	A	1274	4	3.10517	0.00312989
pLX-TVMV	Backbone	705	G	1280	0	3.10721	0
pLX-TVMV	Backbone	706	G	1276	5	3.10585	0.0039032
pLX-TVMV	Backbone	707	A	1273	6	3.10483	0.00469116
pLX-TVMV	Backbone	708	G	1274	2	3.10517	0.0015674
pLX-TVMV	Backbone	709	C	1278	4	3.10653	0.00312012
pLX-TVMV	Backbone	710	A	1274	1	3.10517	0.000784314
pLX-TVMV	Backbone	711	T	1278	4	3.10653	0.00312012
pLX-TVMV	Backbone	712	C	1270	0	3.1038	0
pLX-TVMV	Backbone	713	G	1265	1	3.10209	0.000789889
pLX-TVMV	Backbone	714	T	1267	12	3.10278	0.00938233
pLX-TVMV	Backbone	715	G	1260	5	3.10037	0.00395257
pLX-TVMV	Backbone	716	G	1262	4	3.10106	0.00315956
pLX-TVMV	Backbone	717	A	1262	1	3.10106	0.000791766
pLX-TVMV	Backbone	718	A	1261	1	3.10072	0.000792393
pLX-TVMV	Backbone	719	A	1264	0	3.10175	0
pLX-TVMV	Backbone	720	A	1271	0	3.10415	0
pLX-TVMV	Backbone	721	A	1271	1	3.10415	0.000786164
pLX-TVMV	Backbone	722	G	1273	1	3.10483	0.000784929
pLX-TVMV	Backbone	723	A	1284	4	3.10857	0.00310559
pLX-TVMV	Backbone	724	A	1289	4	3.11025	0.00309358
pLX-TVMV	Backbone	725	G	1291	1	3.11093	0.000773994
pLX-TVMV	Backbone	726	A	1285	1	3.1089	0.000777605
pLX-TVMV	Backbone	727	C	1296	3	3.11261	0.00230947
pLX-TVMV	Backbone	728	G	1292	1	3.11126	0.000773395
pLX-TVMV	Backbone	729	T	1291	2	3.11093	0.00154679
pLX-TVMV	Backbone	730	T	1291	3	3.11093	0.00231839
pLX-TVMV	Backbone	731	C	1290	1	3.11059	0.000774593
pLX-TVMV	Backbone	732	C	1277	1	3.10619	0.000782473
pLX-TVMV	Backbone	733	A	1275	1	3.10551	0.000783699
pLX-TVMV	Backbone	734	A	1276	5	3.10585	0.0039032
pLX-TVMV	Backbone	735	C	1277	1	3.10619	0.000782473
pLX-TVMV	Backbone	736	C	1289	6	3.11025	0.0046332
pLX-TVMV	Backbone	737	A	1285	4	3.1089	0.00310318
pLX-TVMV	Backbone	738	C	1290	2	3.11059	0.00154799
pLX-TVMV	Backbone	739	G	1291	3	3.11093	0.00231839
pLX-TVMV	Backbone	740	T	1295	6	3.11227	0.00461184
pLX-TVMV	Backbone	741	C	1301	0	3.11428	0
pLX-TVMV	Backbone	742	T	1300	3	3.11394	0.00230238
pLX-TVMV	Backbone	743	T	1297	4	3.11294	0.00307456
pLX-TVMV	Backbone	744	C	1297	11	3.11294	0.00840979
pLX-TVMV	Backbone	745	A	1295	1	3.11227	0.000771605
pLX-TVMV	Backbone	746	A	1299	1	3.11361	0.000769231
pLX-TVMV	Backbone	747	A	1297	1	3.11294	0.000770416
pLX-TVMV	Backbone	748	G	1299	2	3.11361	0.00153728
pLX-TVMV	Backbone	749	C	1305	3	3.11561	0.00229358
pLX-TVMV	Backbone	750	A	1305	4	3.11561	0.00305577
pLX-TVMV	Backbone	751	A	1308	6	3.11661	0.00456621
pLX-TVMV	Backbone	752	G	1310	0	3.11727	0
pLX-TVMV	Backbone	753	T	1305	6	3.11561	0.00457666
pLX-TVMV	Backbone	754	G	1303	3	3.11494	0.00229709
pLX-TVMV	Backbone	755	G	1301	4	3.11428	0.00306513
pLX-TVMV	Backbone	756	A	1303	1	3.11494	0.000766871
pLX-TVMV	Backbone	757	T	1302	3	3.11461	0.00229885
pLX-TVMV	Backbone	758	T	1301	2	3.11428	0.00153492
pLX-TVMV	Backbone	759	G	1298	4	3.11327	0.0030722
pLX-TVMV	Backbone	760	A	1290	7	3.11059	0.00539707
pLX-TVMV	Backbone	761	T	1302	0	3.11461	0
pLX-TVMV	Backbone	762	G	1295	0	3.11227	0
pLX-TVMV	Backbone	763	T	1298	1	3.11327	0.000769823
pLX-TVMV	Backbone	764	G	1300	1	3.11394	0.00076864
pLX-TVMV	Backbone	765	A	1296	3	3.11261	0.00230947
pLX-TVMV	Backbone	766	T	1293	2	3.1116	0.0015444
pLX-TVMV	Backbone	767	A	1289	1	3.11025	0.000775194
pLX-TVMV	Backbone	768	A	1294	2	3.11193	0.00154321
pLX-TVMV	Backbone	769	C	1300	2	3.11394	0.0015361
pLX-TVMV	Backbone	770	A	1307	1	3.11628	0.000764526
pLX-TVMV	Backbone	771	T	1298	4	3.11327	0.0030722
pLX-TVMV	Backbone	772	G	1291	4	3.11093	0.0030888
pLX-TVMV	Backbone	773	G	1296	3	3.11261	0.00230947
pLX-TVMV	Backbone	774	T	1291	5	3.11093	0.00385802
pLX-TVMV	Backbone	775	G	1293	6	3.1116	0.00461894
pLX-TVMV	Backbone	776	G	1289	3	3.11025	0.00232198
pLX-TVMV	Backbone	777	A	1284	3	3.10857	0.002331
pLX-TVMV	Backbone	778	G	1281	4	3.10755	0.00311284
pLX-TVMV	Backbone	779	C	1280	3	3.10721	0.00233827
pLX-TVMV	Backbone	780	A	1280	4	3.10721	0.00311526
pLX-TVMV	Backbone	781	C	1285	2	3.1089	0.001554
pLX-TVMV	Backbone	782	G	1276	2	3.10585	0.00156495
pLX-TVMV	Backbone	783	A	1274	1	3.10517	0.000784314
pLX-TVMV	Backbone	784	C	1278	5	3.10653	0.00389712
pLX-TVMV	Backbone	785	A	1271	1	3.10415	0.000786164
pLX-TVMV	Backbone	786	C	1269	0	3.10346	0
pLX-TVMV	Backbone	787	A	1273	3	3.10483	0.0023511
pLX-TVMV	Backbone	788	C	1274	1	3.10517	0.000784314
pLX-TVMV	Backbone	789	T	1270	6	3.1038	0.00470219
pLX-TVMV	Backbone	790	T	1277	4	3.10619	0.00312256
pLX-TVMV	Backbone	791	G	1278	4	3.10653	0.00312012
pLX-TVMV	Backbone	792	T	1276	7	3.10585	0.00545596
pLX-TVMV	Backbone	793	C	1281	2	3.10755	0.00155885
pLX-TVMV	Backbone	794	T	1279	0	3.10687	0
pLX-TVMV	Backbone	795	A	1267	1	3.10278	0.000788644
pLX-TVMV	Backbone	796	C	1272	3	3.10449	0.00235294
pLX-TVMV	Backbone	797	T	1274	3	3.10517	0.00234926
pLX-TVMV	Backbone	798	C	1269	3	3.10346	0.00235849
pLX-TVMV	Backbone	799	C	1274	1	3.10517	0.000784314
pLX-TVMV	Backbone	800	A	1282	1	3.10789	0.000779423
pLX-TVMV	Backbone	801	A	1285	0	3.1089	0
pLX-TVMV	Backbone	802	A	1294	2	3.11193	0.00154321
pLX-TVMV	Backbone	803	A	1296	2	3.11261	0.00154083
pLX-TVMV	Backbone	804	A	1296	4	3.11261	0.00307692
pLX-TVMV	Backbone	805	T	1297	6	3.11294	0.00460476
pLX-TVMV	Backbone	806	A	1294	2	3.11193	0.00154321
pLX-TVMV	Backbone	807	T	1293	7	3.1116	0.00538462
pLX-TVMV	Backbone	808	C	1295	0	3.11227	0
pLX-TVMV	Backbone	809	A	1295	3	3.11227	0.00231125
pLX-TVMV	Backbone	810	A	1293	1	3.1116	0.000772798
pLX-TVMV	Backbone	811	A	1298	2	3.11327	0.00153846
pLX-TVMV	Backbone	812	G	1301	0	3.11428	0
pLX-TVMV	Backbone	813	A	1300	1	3.11394	0.00076864
pLX-TVMV	Backbone	814	T	1313	5	3.11826	0.00379363
pLX-TVMV	Backbone	815	A	1313	1	3.11826	0.000761035
pLX-TVMV	Backbone	816	C	1308	1	3.11661	0.000763942
pLX-TVMV	Backbone	817	A	1323	3	3.12156	0.00226244
pLX-TVMV	Backbone	818	G	1318	2	3.11992	0.00151515
pLX-TVMV	Backbone	819	T	1321	3	3.1209	0.00226586
pLX-TVMV	Backbone	820	C	1324	1	3.12189	0.000754717
pLX-TVMV	Backbone	821	T	1318	3	3.11992	0.00227101
pLX-TVMV	Backbone	822	C	1318	5	3.11992	0.00377929
pLX-TVMV	Backbone	823	A	1330	5	3.12385	0.00374532
pLX-TVMV	Backbone	824	G	1326	1	3.12254	0.00075358
pLX-TVMV	Backbone	825	A	1331	4	3.12418	0.00299625
pLX-TVMV	Backbone	826	A	1345	1	3.12872	0.000742942
pLX-TVMV	Backbone	827	G	1355	4	3.13194	0.00294334
pLX-TVMV	Backbone	828	A	1358	7	3.1329	0.00512821
pLX-TVMV	Backbone	829	C	1355	4	3.13194	0.00294334
pLX-TVMV	Backbone	830	C	1365	7	3.13513	0.00510204
pLX-TVMV	Backbone	831	A	1372	0	3.13735	0
pLX-TVMV	Backbone	832	A	1387	1	3.14208	0.000720461
pLX-TVMV	Backbone	833	A	1391	4	3.14333	0.00286738
pLX-TVMV	Backbone	834	G	1393	2	3.14395	0.00143369
pLX-TVMV	Backbone	835	G	1397	6	3.1452	0.00427655
pLX-TVMV	Backbone	836	G	1403	1	3.14706	0.000712251
pLX-TVMV	Backbone	837	C	1403	2	3.14706	0.00142349
pLX-TVMV	Backbone	838	A	1409	1	3.14891	0.00070922
pLX-TVMV	Backbone	839	A	1413	3	3.15014	0.00211864
pLX-TVMV	Backbone	840	T	1416	4	3.15106	0.0028169
pLX-TVMV	Backbone	841	T	1422	4	3.1529	0.00280505
pLX-TVMV	Backbone	842	G	1412	2	3.14983	0.00141443
pLX-TVMV	Backbone	843	A	1412	3	3.14983	0.00212014
pLX-TVMV	Backbone	844	G	1415	1	3.15076	0.000706215
pLX-TVMV	Backbone	845	A	1407	6	3.14829	0.00424628
pLX-TVMV	Backbone	846	C	1404	1	3.14737	0.000711744
pLX-TVMV	Backbone	847	T	1401	0	3.14644	0
pLX-TVMV	Backbone	848	T	1396	5	3.14489	0.00356888
pLX-TVMV	Backbone	849	T	1401	3	3.14644	0.00213675
pLX-TVMV	Backbone	850	T	1400	4	3.14613	0.002849
pLX-TVMV	Backbone	851	C	1385	3	3.14145	0.00216138
pLX-TVMV	Backbone	852	A	1395	1	3.14457	0.000716332
pLX-TVMV	Backbone	853	A	1397	1	3.1452	0.000715308
pLX-TVMV	Backbone	854	C	1406	1	3.14799	0.000710732
pLX-TVMV	Backbone	855	A	1405	6	3.14768	0.0042523
pLX-TVMV	Backbone	856	A	1395	4	3.14457	0.00285919
pLX-TVMV	Backbone	857	A	1406	4	3.14799	0.00283688
pLX-TVMV	Backbone	858	G	1403	5	3.14706	0.00355114
pLX-TVMV	Backbone	859	G	1407	6	3.14829	0.00424628
pLX-TVMV	Backbone	860	G	1408	5	3.1486	0.00353857
pLX-TVMV	Backbone	861	T	1409	1	3.14891	0.00070922
pLX-TVMV	Backbone	862	A	1403	1	3.14706	0.000712251
pLX-TVMV	Backbone	863	A	1400	1	3.14613	0.000713776
pLX-TVMV	Backbone	864	T	1402	0	3.14675	0
pLX-TVMV	Backbone	865	A	1403	7	3.14706	0.00496454
pLX-TVMV	Backbone	866	T	1396	9	3.14489	0.00640569
pLX-TVMV	Backbone	867	C	1394	4	3.14426	0.00286123
pLX-TVMV	Backbone	868	C	1396	2	3.14489	0.00143062
pLX-TVMV	Backbone	869	G	1395	3	3.14457	0.00214592
pLX-TVMV	Backbone	870	G	1391	3	3.14333	0.00215208
pLX-TVMV	Backbone	871	A	1393	2	3.14395	0.00143369
pLX-TVMV	Backbone	872	A	1390	4	3.14301	0.00286944
pLX-TVMV	Backbone	873	A	1392	5	3.14364	0.0035791
pLX-TVMV	Backbone	874	C	1395	1	3.14457	0.000716332
pLX-TVMV	Backbone	875	C	1394	0	3.14426	0
pLX-TVMV	Backbone	876	T	1389	5	3.1427	0.0035868
pLX-TVMV	Backbone	877	C	1392	4	3.14364	0.00286533
pLX-TVMV	Backbone	878	C	1380	5	3.13988	0.00361011
pLX-TVMV	Backbone	879	T	1379	3	3.13956	0.00217077
pLX-TVMV	Backbone	880	C	1376	6	3.13862	0.00434153
pLX-TVMV	Backbone	881	G	1372	5	3.13735	0.00363108
pLX-TVMV	Backbone	882	G	1368	4	3.13609	0.00291545
pLX-TVMV	Backbone	883	A	1369	2	3.1364	0.00145879
pLX-TVMV	Backbone	884	T	1371	2	3.13704	0.00145666
pLX-TVMV	Backbone	885	T	1370	3	3.13672	0.002185
pLX-TVMV	Backbone	886	C	1367	4	3.13577	0.00291758
pLX-TVMV	Backbone	887	C	1370	4	3.13672	0.00291121
pLX-TVMV	Backbone	888	A	1369	0	3.1364	0
pLX-TVMV	Backbone	889	T	1363	3	3.1345	0.00219619
pLX-TVMV	Backbone	890	T	1358	7	3.1329	0.00512821
pLX-TVMV	Backbone	891	G	1353	2	3.1313	0.00147601
pLX-TVMV	Backbone	892	C	1354	0	3.13162	0
pLX-TVMV	Backbone	893	C	1353	8	3.1313	0.00587803
pLX-TVMV	Backbone	894	C	1358	5	3.1329	0.00366838
pLX-TVMV	Backbone	895	A	1361	0	3.13386	0
pLX-TVMV	Backbone	896	G	1364	1	3.13481	0.000732601
pLX-TVMV	Backbone	897	C	1377	3	3.13893	0.00217391
pLX-TVMV	Backbone	898	T	1384	1	3.14114	0.000722022
pLX-TVMV	Backbone	899	A	1385	7	3.14145	0.00502874
pLX-TVMV	Backbone	900	T	1391	5	3.14333	0.00358166
pLX-TVMV	Backbone	901	C	1387	4	3.14208	0.00287563
pLX-TVMV	Backbone	902	T	1392	4	3.14364	0.00286533
pLX-TVMV	Backbone	903	G	1387	3	3.14208	0.00215827
pLX-TVMV	Backbone	904	T	1382	3	3.14051	0.00216606
pLX-TVMV	Backbone	905	C	1379	3	3.13956	0.00217077
pLX-TVMV	Backbone	906	A	1382	15	3.14051	0.0107373
pLX-TVMV	Backbone	907	C	1384	3	3.14114	0.00216294
pLX-TVMV	Backbone	908	T	1383	5	3.14082	0.00360231
pLX-TVMV	Backbone	909	T	1382	1	3.14051	0.000723066
pLX-TVMV	Backbone	910	T	1378	4	3.13925	0.00289436
pLX-TVMV	Backbone	911	A	1375	3	3.1383	0.00217707
pLX-TVMV	Backbone	912	T	1370	5	3.13672	0.00363636
pLX-TVMV	Backbone	913	T	1376	3	3.13862	0.00217549
pLX-TVMV	Backbone	914	G	1381	1	3.14019	0.000723589
pLX-TVMV	Backbone	915	T	1385	5	3.14145	0.00359712
pLX-TVMV	Backbone	916	G	1386	2	3.14176	0.00144092
pLX-TVMV	Backbone	917	A	1390	2	3.14301	0.00143678
pLX-TVMV	Backbone	918	A	1394	3	3.14426	0.00214746
pLX-TVMV	Backbone	919	G	1398	1	3.14551	0.000714796
pLX-TVMV	Backbone	920	A	1400	3	3.14613	0.00213828
pLX-TVMV	Backbone	921	T	1400	1	3.14613	0.000713776
pLX-TVMV	Backbone	922	A	1400	6	3.14613	0.00426743
pLX-TVMV	Backbone	923	G	1395	0	3.14457	0
pLX-TVMV	Backbone	924	T	1389	4	3.1427	0.0028715
pLX-TVMV	Backbone	925	G	1396	4	3.14489	0.00285714
pLX-TVMV	Backbone	926	G	1389	3	3.1427	0.00215517
pLX-TVMV	Backbone	927	A	1392	0	3.14364	0
pLX-TVMV	Backbone	928	A	1392	0	3.14364	0
pLX-TVMV	Backbone	929	A	1394	3	3.14426	0.00214746
pLX-TVMV	Backbone	930	A	1396	4	3.14489	0.00285714
pLX-TVMV	Backbone	931	G	1402	1	3.14675	0.000712758
pLX-TVMV	Backbone	932	G	1393	4	3.14395	0.00286328
pLX-TVMV	Backbone	933	A	1387	5	3.14208	0.00359195
pLX-TVMV	Backbone	934	A	1393	3	3.14395	0.002149
pLX-TVMV	Backbone	935	G	1391	2	3.14333	0.00143575
pLX-TVMV	Backbone	936	G	1386	1	3.14176	0.000720981
pLX-TVMV	Backbone	937	T	1380	4	3.13988	0.00289017
pLX-TVMV	Backbone	938	G	1384	2	3.14114	0.001443
pLX-TVMV	Backbone	939	G	1380	2	3.13988	0.00144718
pLX-TVMV	Backbone	940	C	1378	2	3.13925	0.00144928
pLX-TVMV	Backbone	941	T	1368	8	3.13609	0.00581395
pLX-TVMV	Backbone	942	C	1360	4	3.13354	0.00293255
pLX-TVMV	Backbone	943	C	1355	1	3.13194	0.000737463
pLX-TVMV	Backbone	944	T	1353	4	3.1313	0.00294768
pLX-TVMV	Backbone	945	A	1348	1	3.12969	0.00074129
pLX-TVMV	Backbone	946	C	1355	0	3.13194	0
pLX-TVMV	Backbone	947	A	1373	4	3.13767	0.00290487
pLX-TVMV	Backbone	948	A	1374	1	3.13799	0.000727273
pLX-TVMV	Backbone	949	A	1383	3	3.14082	0.0021645
pLX-TVMV	Backbone	950	T	1373	3	3.13767	0.00218023
pLX-TVMV	Backbone	951	G	1366	2	3.13545	0.00146199
pLX-TVMV	Backbone	952	C	1362	2	3.13418	0.00146628
pLX-TVMV	Backbone	953	C	1363	4	3.1345	0.00292612
pLX-TVMV	Backbone	954	A	1360	3	3.13354	0.00220103
pLX-TVMV	Backbone	955	T	1357	5	3.13258	0.00367107
pLX-TVMV	Backbone	956	C	1347	3	3.12937	0.00222222
pLX-TVMV	Backbone	957	A	1350	3	3.13033	0.00221729
pLX-TVMV	Backbone	958	T	1347	2	3.12937	0.00148258
pLX-TVMV	Backbone	959	T	1329	3	3.12352	0.00225225
pLX-TVMV	Backbone	960	G	1329	4	3.12352	0.00300075
pLX-TVMV	Backbone	961	C	1330	4	3.12385	0.0029985
pLX-TVMV	Backbone	962	G	1321	7	3.1209	0.00527108
pLX-TVMV	Backbone	963	A	1326	2	3.12254	0.00150602
pLX-TVMV	Backbone	964	T	1327	1	3.12287	0.000753012
pLX-TVMV	Backbone	965	A	1317	1	3.11959	0.000758725
pLX-TVMV	Backbone	966	A	1318	1	3.11992	0.00075815
pLX-TVMV	Backbone	967	A	1314	4	3.1186	0.0030349
pLX-TVMV	Backbone	968	G	1320	3	3.12057	0.00226757
pLX-TVMV	Backbone	969	G	1318	2	3.11992	0.00151515
pLX-TVMV	Backbone	970	A	1321	1	3.1209	0.00075643
pLX-TVMV	Backbone	971	A	1325	1	3.12222	0.000754148
pLX-TVMV	Backbone	972	A	1319	2	3.12024	0.001514
pLX-TVMV	Backbone	973	G	1311	2	3.1176	0.00152323
pLX-TVMV	Backbone	974	G	1299	3	3.11361	0.00230415
pLX-TVMV	Backbone	975	C	1297	3	3.11294	0.00230769
pLX-TVMV	Backbone	976	C	1308	2	3.11661	0.00152672
pLX-TVMV	Backbone	977	A	1306	7	3.11594	0.0053313
pLX-TVMV	Backbone	978	T	1301	12	3.11428	0.00913938
pLX-TVMV	Backbone	979	C	1305	4	3.11561	0.00305577
pLX-TVMV	Backbone	980	G	1301	5	3.11428	0.00382848
pLX-TVMV	Backbone	981	T	1293	2	3.1116	0.0015444
pLX-TVMV	Backbone	982	T	1288	1	3.10992	0.000775795
pLX-TVMV	Backbone	983	G	1280	3	3.10721	0.00233827
pLX-TVMV	Backbone	984	A	1283	1	3.10823	0.000778816
pLX-TVMV	Backbone	985	A	1291	5	3.11093	0.00385802
pLX-TVMV	Backbone	986	G	1291	1	3.11093	0.000773994
pLX-TVMV	Backbone	987	A	1292	7	3.11126	0.00538876
pLX-TVMV	Backbone	988	T	1298	2	3.11327	0.00153846
pLX-TVMV	Backbone	989	C	1297	3	3.11294	0.00230769
pLX-TVMV	Backbone	990	C	1301	1	3.11428	0.000768049
pLX-TVMV	Backbone	991	T	1295	5	3.11227	0.00384615
pLX-TVMV	Backbone	992	C	1295	2	3.11227	0.00154202
pLX-TVMV	Backbone	993	T	1295	1	3.11227	0.000771605
pLX-TVMV	Backbone	994	G	1288	2	3.10992	0.00155039
pLX-TVMV	Backbone	995	C	1290	2	3.11059	0.00154799
pLX-TVMV	Backbone	996	C	1287	4	3.10958	0.00309837
pLX-TVMV	Backbone	997	G	1281	2	3.10755	0.00155885
pLX-TVMV	Backbone	998	A	1284	1	3.10857	0.00077821
pLX-TVMV	Backbone	999	C	1279	1	3.10687	0.00078125
pLX-TVMV	Backbone	1000	A	1281	2	3.10755	0.00155885
pLX-TVMV	Backbone	1001	G	1275	1	3.10551	0.000783699
pLX-TVMV	Backbone	1002	T	1272	3	3.10449	0.00235294
pLX-TVMV	Backbone	1003	G	1264	5	3.10175	0.00394011
pLX-TVMV	Backbone	1004	G	1260	0	3.10037	0
pLX-TVMV	Backbone	1005	T	1253	5	3.09795	0.00397456
pLX-TVMV	Backbone	1006	C	1255	6	3.09864	0.00475813
pLX-TVMV	Backbone	1007	C	1252	6	3.0976	0.00476948
pLX-TVMV	Backbone	1008	C	1257	4	3.09934	0.00317209
pLX-TVMV	Backbone	1009	A	1263	2	3.1014	0.00158103
pLX-TVMV	Backbone	1010	A	1264	1	3.10175	0.000790514
pLX-TVMV	Backbone	1011	A	1270	2	3.1038	0.00157233
pLX-TVMV	Backbone	1012	G	1269	0	3.10346	0
pLX-TVMV	Backbone	1013	A	1274	1	3.10517	0.000784314
pLX-TVMV	Backbone	1014	T	1279	1	3.10687	0.00078125
pLX-TVMV	Backbone	1015	G	1282	4	3.10789	0.00311042
pLX-TVMV	Backbone	1016	G	1289	4	3.11025	0.00309358
pLX-TVMV	Backbone	1017	A	1284	1	3.10857	0.00077821
pLX-TVMV	Backbone	1018	C	1292	3	3.11126	0.0023166
pLX-TVMV	Backbone	1019	C	1289	5	3.11025	0.00386399
pLX-TVMV	Backbone	1020	C	1297	3	3.11294	0.00230769
pLX-TVMV	Backbone	1021	C	1293	8	3.1116	0.00614912
pLX-TVMV	Backbone	1022	C	1293	4	3.1116	0.00308404
pLX-TVMV	Backbone	1023	A	1292	2	3.11126	0.0015456
pLX-TVMV	Backbone	1024	C	1290	4	3.11059	0.00309119
pLX-TVMV	Backbone	1025	C	1288	3	3.10992	0.00232378
pLX-TVMV	Backbone	1026	C	1292	3	3.11126	0.0023166
pLX-TVMV	Backbone	1027	A	1295	1	3.11227	0.000771605
pLX-TVMV	Backbone	1028	C	1303	0	3.11494	0
pLX-TVMV	Backbone	1029	G	1306	2	3.11594	0.00152905
pLX-TVMV	Backbone	1030	A	1318	1	3.11992	0.00075815
pLX-TVMV	Backbone	1031	G	1325	3	3.12222	0.00225904
pLX-TVMV	Backbone	1032	G	1328	0	3.1232	0
pLX-TVMV	Backbone	1033	A	1336	1	3.12581	0.000747943
pLX-TVMV	Backbone	1034	G	1339	0	3.12678	0
pLX-TVMV	Backbone	1035	C	1345	1	3.12872	0.000742942
pLX-TVMV	Backbone	1036	A	1342	5	3.12775	0.00371195
pLX-TVMV	Backbone	1037	T	1337	4	3.12613	0.00298285
pLX-TVMV	Backbone	1038	C	1340	1	3.1271	0.000745712
pLX-TVMV	Backbone	1039	G	1335	3	3.12548	0.00224215
pLX-TVMV	Backbone	1040	T	1332	10	3.1245	0.00745156
pLX-TVMV	Backbone	1041	G	1341	4	3.12743	0.00297398
pLX-TVMV	Backbone	1042	G	1338	3	3.12646	0.00223714
pLX-TVMV	Backbone	1043	A	1347	1	3.12937	0.00074184
pLX-TVMV	Backbone	1044	A	1344	0	3.1284	0
pLX-TVMV	Backbone	1045	A	1344	1	3.1284	0.000743494
pLX-TVMV	Backbone	1046	A	1360	3	3.13354	0.00220103
pLX-TVMV	Backbone	1047	A	1356	1	3.13226	0.00073692
pLX-TVMV	Backbone	1048	G	1355	2	3.13194	0.00147384
pLX-TVMV	Backbone	1049	A	1365	2	3.13513	0.00146306
pLX-TVMV	Backbone	1050	A	1366	5	3.13545	0.00364697
pLX-TVMV	Backbone	1051	G	1369	0	3.1364	0
pLX-TVMV	Backbone	1052	A	1362	2	3.13418	0.00146628
pLX-TVMV	Backbone	1053	C	1362	1	3.13418	0.000733676
pLX-TVMV	Backbone	1054	G	1367	1	3.13577	0.000730994
pLX-TVMV	Backbone	1055	T	1367	8	3.13577	0.00581818
pLX-TVMV	Backbone	1056	T	1367	4	3.13577	0.00291758
pLX-TVMV	Backbone	1057	C	1371	4	3.13704	0.00290909
pLX-TVMV	Backbone	1058	C	1373	5	3.13767	0.00362845
pLX-TVMV	Backbone	1059	A	1381	1	3.14019	0.000723589
pLX-TVMV	Backbone	1060	A	1387	3	3.14208	0.00215827
pLX-TVMV	Backbone	1061	C	1387	2	3.14208	0.00143988
pLX-TVMV	Backbone	1062	C	1395	1	3.14457	0.000716332
pLX-TVMV	Backbone	1063	A	1394	3	3.14426	0.00214746
pLX-TVMV	Backbone	1064	C	1398	0	3.14551	0
pLX-TVMV	Backbone	1065	G	1401	1	3.14644	0.000713267
pLX-TVMV	Backbone	1066	T	1404	7	3.14737	0.00496102
pLX-TVMV	Backbone	1067	C	1399	2	3.14582	0.00142755
pLX-TVMV	Backbone	1068	T	1401	4	3.14644	0.00284698
pLX-TVMV	Backbone	1069	T	1397	3	3.1452	0.00214286
pLX-TVMV	Backbone	1070	C	1399	4	3.14582	0.00285103
pLX-TVMV	Backbone	1071	A	1391	4	3.14333	0.00286738
pLX-TVMV	Backbone	1072	A	1390	3	3.14301	0.00215363
pLX-TVMV	Backbone	1073	A	1391	2	3.14333	0.00143575
pLX-TVMV	Backbone	1074	G	1394	2	3.14426	0.00143266
pLX-TVMV	Backbone	1075	C	1390	1	3.14301	0.000718907
pLX-TVMV	Backbone	1076	A	1384	5	3.14114	0.00359971
pLX-TVMV	Backbone	1077	A	1387	2	3.14208	0.00143988
pLX-TVMV	Backbone	1078	G	1392	2	3.14364	0.00143472
pLX-TVMV	Backbone	1079	T	1401	0	3.14644	0
pLX-TVMV	Backbone	1080	G	1394	3	3.14426	0.00214746
pLX-TVMV	Backbone	1081	G	1394	1	3.14426	0.000716846
pLX-TVMV	Backbone	1082	A	1391	2	3.14333	0.00143575
pLX-TVMV	Backbone	1083	T	1392	3	3.14364	0.00215054
pLX-TVMV	Backbone	1084	T	1390	0	3.14301	0
pLX-TVMV	Backbone	1085	G	1393	2	3.14395	0.00143369
pLX-TVMV	Backbone	1086	A	1398	4	3.14551	0.00285307
pLX-TVMV	Backbone	1087	T	1401	0	3.14644	0
pLX-TVMV	Backbone	1088	G	1396	0	3.14489	0
pLX-TVMV	Backbone	1089	T	1386	4	3.14176	0.0028777
pLX-TVMV	Backbone	1090	G	1381	2	3.14019	0.00144613
pLX-TVMV	Backbone	1091	A	1376	2	3.13862	0.00145138
pLX-TVMV	Backbone	1092	T	1376	2	3.13862	0.00145138
pLX-TVMV	Backbone	1093	A	1379	1	3.13956	0.000724638
pLX-TVMV	Backbone	1094	T	1381	4	3.14019	0.00288809
pLX-TVMV	Backbone	1095	C	1379	3	3.13956	0.00217077
pLX-TVMV	Backbone	1096	T	1380	4	3.13988	0.00289017
pLX-TVMV	Backbone	1097	C	1376	5	3.13862	0.00362056
pLX-TVMV	Backbone	1098	C	1378	1	3.13925	0.000725163
pLX-TVMV	Backbone	1099	A	1372	2	3.13735	0.0014556
pLX-TVMV	Backbone	1100	C	1370	0	3.13672	0
pLX-TVMV	Backbone	1101	T	1376	1	3.13862	0.000726216
pLX-TVMV	Backbone	1102	G	1378	4	3.13925	0.00289436
pLX-TVMV	Backbone	1103	A	1371	0	3.13704	0
pLX-TVMV	Backbone	1104	C	1371	0	3.13704	0
pLX-TVMV	Backbone	1105	G	1371	1	3.13704	0.000728863
pLX-TVMV	Backbone	1106	T	1367	2	3.13577	0.00146092
pLX-TVMV	Backbone	1107	A	1367	0	3.13577	0
pLX-TVMV	Backbone	1108	A	1375	1	3.1383	0.000726744
pLX-TVMV	Backbone	1109	G	1372	5	3.13735	0.00363108
pLX-TVMV	Backbone	1110	G	1356	3	3.13226	0.00220751
pLX-TVMV	Backbone	1111	G	1358	0	3.1329	0
pLX-TVMV	Backbone	1112	A	1352	0	3.13098	0
pLX-TVMV	Backbone	1113	T	1357	1	3.13258	0.000736377
pLX-TVMV	Backbone	1114	G	1361	1	3.13386	0.000734214
pLX-TVMV	Backbone	1115	A	1357	1	3.13258	0.000736377
pLX-TVMV	Backbone	1116	C	1355	1	3.13194	0.000737463
pLX-TVMV	Backbone	1117	G	1362	1	3.13418	0.000733676
pLX-TVMV	Backbone	1118	C	1350	0	3.13033	0
pLX-TVMV	Backbone	1119	A	1346	0	3.12905	0
pLX-TVMV	Backbone	1120	C	1344	1	3.1284	0.000743494
pLX-TVMV	Backbone	1121	A	1343	0	3.12808	0
pLX-TVMV	Backbone	1122	A	1338	2	3.12646	0.00149254
pLX-TVMV	Backbone	1123	T	1339	1	3.12678	0.000746269
pLX-TVMV	Backbone	1124	C	1347	1	3.12937	0.00074184
pLX-TVMV	Backbone	1125	C	1343	3	3.12808	0.00222883
pLX-TVMV	Backbone	1126	C	1345	5	3.12872	0.0037037
pLX-TVMV	Backbone	1127	A	1338	0	3.12646	0
pLX-TVMV	Backbone	1128	C	1336	3	3.12581	0.00224048
pLX-TVMV	Backbone	1129	T	1340	1	3.1271	0.000745712
pLX-TVMV	Backbone	1130	A	1340	3	3.1271	0.0022338
pLX-TVMV	Backbone	1131	T	1342	0	3.12775	0
pLX-TVMV	Backbone	1132	C	1344	2	3.1284	0.00148588
pLX-TVMV	Backbone	1133	C	1345	1	3.12872	0.000742942
pLX-TVMV	Backbone	1134	T	1347	3	3.12937	0.00222222
pLX-TVMV	Backbone	1135	T	1347	0	3.12937	0
pLX-TVMV	Backbone	1136	C	1348	2	3.12969	0.00148148
pLX-TVMV	Backbone	1137	G	1345	1	3.12872	0.000742942
pLX-TVMV	Backbone	1138	C	1345	2	3.12872	0.00148478
pLX-TVMV	Backbone	1139	A	1353	2	3.1313	0.00147601
pLX-TVMV	Backbone	1140	A	1350	1	3.13033	0.000740192
pLX-TVMV	Backbone	1141	G	1352	3	3.13098	0.00221402
pLX-TVMV	Backbone	1142	A	1355	0	3.13194	0
pLX-TVMV	Backbone	1143	C	1360	0	3.13354	0
pLX-TVMV	Backbone	1144	C	1369	4	3.1364	0.00291333
pLX-TVMV	Backbone	1145	C	1377	4	3.13893	0.00289645
pLX-TVMV	Backbone	1146	T	1379	1	3.13956	0.000724638
pLX-TVMV	Backbone	1147	T	1388	2	3.14239	0.00143885
pLX-TVMV	Backbone	1148	C	1390	1	3.14301	0.000718907
pLX-TVMV	Backbone	1149	C	1389	4	3.1427	0.0028715
pLX-TVMV	Backbone	1150	T	1387	4	3.14208	0.00287563
pLX-TVMV	Backbone	1151	C	1387	2	3.14208	0.00143988
pLX-TVMV	Backbone	1152	T	1388	1	3.14239	0.000719942
pLX-TVMV	Backbone	1153	A	1392	2	3.14364	0.00143472
pLX-TVMV	Backbone	1154	T	1404	3	3.14737	0.0021322
pLX-TVMV	Backbone	1155	A	1403	3	3.14706	0.00213371
pLX-TVMV	Backbone	1156	T	1406	4	3.14799	0.00283688
pLX-TVMV	Backbone	1157	A	1408	2	3.1486	0.00141844
pLX-TVMV	Backbone	1158	A	1409	2	3.14891	0.00141743
pLX-TVMV	Backbone	1159	G	1416	2	3.15106	0.00141044
pLX-TVMV	Backbone	1160	G	1413	3	3.15014	0.00211864
pLX-TVMV	Backbone	1161	A	1422	2	3.1529	0.00140449
pLX-TVMV	Backbone	1162	A	1413	5	3.15014	0.00352609
pLX-TVMV	Backbone	1163	G	1425	0	3.15381	0
pLX-TVMV	Backbone	1164	T	1433	3	3.15625	0.00208914
pLX-TVMV	Backbone	1165	T	1435	3	3.15685	0.00208623
pLX-TVMV	Backbone	1166	C	1442	1	3.15897	0.000693001
pLX-TVMV	Backbone	1167	A	1445	1	3.15987	0.000691563
pLX-TVMV	Backbone	1168	T	1444	1	3.15957	0.000692042
pLX-TVMV	Backbone	1169	T	1442	2	3.15897	0.00138504
pLX-TVMV	Backbone	1170	T	1444	1	3.15957	0.000692042
pLX-TVMV	Backbone	1171	C	1437	0	3.15746	0
pLX-TVMV	Backbone	1172	A	1433	3	3.15625	0.00208914
pLX-TVMV	Backbone	1173	T	1435	4	3.15685	0.00277971
pLX-TVMV	Backbone	1174	T	1432	4	3.15594	0.00278552
pLX-TVMV	Backbone	1175	T	1432	1	3.15594	0.000697837
pLX-TVMV	Backbone	1176	G	1430	8	3.15534	0.00556328
pLX-TVMV	Backbone	1177	G	1418	4	3.15168	0.00281294
pLX-TVMV	Backbone	1178	A	1433	1	3.15625	0.00069735
pLX-TVMV	Backbone	1179	G	1444	1	3.15957	0.000692042
pLX-TVMV	Backbone	1180	A	1437	3	3.15746	0.00208333
pLX-TVMV	Backbone	1181	G	1432	7	3.15594	0.00486449
pLX-TVMV	Backbone	1182	G	1437	1	3.15746	0.00069541
pLX-TVMV	TVMV	1183	A	1427	3	3.15442	0.0020979
pLX-TVMV	TVMV	1184	A	1428	3	3.15473	0.00209644
pLX-TVMV	TVMV	1185	A	1430	0	3.15534	0
pLX-TVMV	TVMV	1186	A	1439	1	3.15806	0.000694444
pLX-TVMV	TVMV	1187	T	1436	1	3.15715	0.000695894
pLX-TVMV	TVMV	1188	A	1432	1	3.15594	0.000697837
pLX-TVMV	TVMV	1189	A	1437	3	3.15746	0.00208333
pLX-TVMV	TVMV	1190	A	1432	1	3.15594	0.000697837
pLX-TVMV	TVMV	1191	A	1424	0	3.15351	0
pLX-TVMV	TVMV	1192	C	1433	2	3.15625	0.00139373
pLX-TVMV	TVMV	1193	A	1438	1	3.15776	0.000694927
pLX-TVMV	TVMV	1194	A	1447	2	3.16047	0.00138026
pLX-TVMV	TVMV	1195	A	1449	0	3.16107	0
pLX-TVMV	TVMV	1196	T	1446	5	3.16017	0.0034459
pLX-TVMV	TVMV	1197	C	1454	3	3.16256	0.00205903
pLX-TVMV	TVMV	1198	A	1453	2	3.16227	0.00137457
pLX-TVMV	TVMV	1199	A	1447	1	3.16047	0.000690608
pLX-TVMV	TVMV	1200	C	1450	2	3.16137	0.00137741
pLX-TVMV	TVMV	1201	A	1444	5	3.15957	0.00345066
pLX-TVMV	TVMV	1202	C	1438	3	3.15776	0.00208189
pLX-TVMV	TVMV	1203	A	1440	2	3.15836	0.00138696
pLX-TVMV	TVMV	1204	A	1427	5	3.15442	0.00349162
pLX-TVMV	TVMV	1205	C	1431	1	3.15564	0.000698324
pLX-TVMV	TVMV	1206	A	1431	3	3.15564	0.00209205
pLX-TVMV	TVMV	1207	T	1427	5	3.15442	0.00349162
pLX-TVMV	TVMV	1208	T	1427	2	3.15442	0.00139958
pLX-TVMV	TVMV	1209	A	1432	3	3.15594	0.00209059
pLX-TVMV	TVMV	1210	T	1435	4	3.15685	0.00277971
pLX-TVMV	TVMV	1211	A	1442	2	3.15897	0.00138504
pLX-TVMV	TVMV	1212	A	1438	5	3.15776	0.003465
pLX-TVMV	TVMV	1213	C	1439	2	3.15806	0.00138793
pLX-TVMV	TVMV	1214	G	1437	4	3.15746	0.00277585
pLX-TVMV	TVMV	1215	A	1442	5	3.15897	0.00345543
pLX-TVMV	TVMV	1216	A	1446	3	3.16017	0.00207039
pLX-TVMV	TVMV	1217	C	1447	2	3.16047	0.00138026
pLX-TVMV	TVMV	1218	C	1454	2	3.16256	0.00137363
pLX-TVMV	TVMV	1219	A	1454	2	3.16256	0.00137363
pLX-TVMV	TVMV	1220	G	1454	3	3.16256	0.00205903
pLX-TVMV	TVMV	1221	C	1453	2	3.16227	0.00137457
pLX-TVMV	TVMV	1222	A	1461	2	3.16465	0.00136705
pLX-TVMV	TVMV	1223	A	1458	0	3.16376	0
pLX-TVMV	TVMV	1224	T	1460	2	3.16435	0.00136799
pLX-TVMV	TVMV	1225	C	1467	3	3.16643	0.00204082
pLX-TVMV	TVMV	1226	T	1470	9	3.16732	0.00608519
pLX-TVMV	TVMV	1227	C	1473	4	3.1682	0.00270819
pLX-TVMV	TVMV	1228	A	1463	1	3.16524	0.00068306
pLX-TVMV	TVMV	1229	A	1464	3	3.16554	0.00204499
pLX-TVMV	TVMV	1230	G	1463	0	3.16524	0
pLX-TVMV	TVMV	1231	C	1462	1	3.16495	0.000683527
pLX-TVMV	TVMV	1232	A	1464	3	3.16554	0.00204499
pLX-TVMV	TVMV	1233	A	1462	1	3.16495	0.000683527
pLX-TVMV	TVMV	1234	T	1467	4	3.16643	0.00271924
pLX-TVMV	TVMV	1235	C	1466	2	3.16613	0.0013624
pLX-TVMV	TVMV	1236	A	1468	1	3.16673	0.000680735
pLX-TVMV	TVMV	1237	A	1466	2	3.16613	0.0013624
pLX-TVMV	TVMV	1238	G	1463	4	3.16524	0.00272665
pLX-TVMV	TVMV	1239	C	1469	0	3.16702	0
pLX-TVMV	TVMV	1240	T	1474	1	3.1685	0.000677966
pLX-TVMV	TVMV	1241	A	1480	0	3.17026	0
pLX-TVMV	TVMV	1242	T	1479	0	3.16997	0
pLX-TVMV	TVMV	1243	T	1474	2	3.1685	0.00135501
pLX-TVMV	TVMV	1244	C	1470	1	3.16732	0.00067981
pLX-TVMV	TVMV	1245	T	1469	2	3.16702	0.00135962
pLX-TVMV	TVMV	1246	C	1467	1	3.16643	0.000681199
pLX-TVMV	TVMV	1247	A	1461	2	3.16465	0.00136705
pLX-TVMV	TVMV	1248	G	1462	1	3.16495	0.000683527
pLX-TVMV	TVMV	1249	C	1457	1	3.16346	0.000685871
pLX-TVMV	TVMV	1250	A	1453	1	3.16227	0.000687758
pLX-TVMV	TVMV	1251	A	1457	1	3.16346	0.000685871
pLX-TVMV	TVMV	1252	T	1454	0	3.16256	0
pLX-TVMV	TVMV	1253	T	1445	3	3.15987	0.00207182
pLX-TVMV	TVMV	1254	T	1442	1	3.15897	0.000693001
pLX-TVMV	TVMV	1255	C	1438	1	3.15776	0.000694927
pLX-TVMV	TVMV	1256	A	1433	1	3.15625	0.00069735
pLX-TVMV	TVMV	1257	G	1432	1	3.15594	0.000697837
pLX-TVMV	TVMV	1258	C	1438	3	3.15776	0.00208189
pLX-TVMV	TVMV	1259	A	1438	0	3.15776	0
pLX-TVMV	TVMV	1260	A	1439	1	3.15806	0.000694444
pLX-TVMV	TVMV	1261	A	1444	0	3.15957	0
pLX-TVMV	TVMV	1262	C	1450	3	3.16137	0.00206469
pLX-TVMV	TVMV	1263	A	1446	3	3.16017	0.00207039
pLX-TVMV	TVMV	1264	C	1448	2	3.16077	0.00137931
pLX-TVMV	TVMV	1265	A	1455	6	3.16286	0.00410678
pLX-TVMV	TVMV	1266	A	1456	4	3.16316	0.00273973
pLX-TVMV	TVMV	1267	C	1469	0	3.16702	0
pLX-TVMV	TVMV	1268	T	1466	0	3.16613	0
pLX-TVMV	TVMV	1269	A	1472	2	3.16791	0.00135685
pLX-TVMV	TVMV	1270	C	1474	2	3.1685	0.00135501
pLX-TVMV	TVMV	1271	A	1467	2	3.16643	0.00136147
pLX-TVMV	TVMV	1272	G	1463	3	3.16524	0.00204638
pLX-TVMV	TVMV	1273	A	1466	1	3.16613	0.000681663
pLX-TVMV	TVMV	1274	A	1465	3	3.16584	0.0020436
pLX-TVMV	TVMV	1275	A	1468	0	3.16673	0
pLX-TVMV	TVMV	1276	G	1471	1	3.16761	0.000679348
pLX-TVMV	TVMV	1277	T	1478	2	3.16967	0.00135135
pLX-TVMV	TVMV	1278	A	1474	0	3.1685	0
pLX-TVMV	TVMV	1279	A	1476	1	3.16909	0.000677048
pLX-TVMV	TVMV	1280	T	1469	3	3.16702	0.00203804
pLX-TVMV	TVMV	1281	T	1467	4	3.16643	0.00271924
pLX-TVMV	TVMV	1282	T	1471	2	3.16761	0.00135777
pLX-TVMV	TVMV	1283	T	1472	4	3.16791	0.00271003
pLX-TVMV	TVMV	1284	T	1470	3	3.16732	0.00203666
pLX-TVMV	TVMV	1285	C	1471	0	3.16761	0
pLX-TVMV	TVMV	1286	A	1468	1	3.16673	0.000680735
pLX-TVMV	TVMV	1287	C	1472	2	3.16791	0.00135685
pLX-TVMV	TVMV	1288	T	1476	3	3.16909	0.0020284
pLX-TVMV	TVMV	1289	C	1483	2	3.17114	0.0013468
pLX-TVMV	TVMV	1290	A	1495	1	3.17464	0.000668449
pLX-TVMV	TVMV	1291	A	1495	2	3.17464	0.00133601
pLX-TVMV	TVMV	1292	T	1494	1	3.17435	0.000668896
pLX-TVMV	TVMV	1293	T	1497	2	3.17522	0.00133422
pLX-TVMV	TVMV	1294	A	1499	4	3.1758	0.00266134
pLX-TVMV	TVMV	1295	A	1490	1	3.17319	0.000670691
pLX-TVMV	TVMV	1296	T	1483	2	3.17114	0.0013468
pLX-TVMV	TVMV	1297	T	1484	5	3.17143	0.00335796
pLX-TVMV	TVMV	1298	T	1491	3	3.17348	0.00200803
pLX-TVMV	TVMV	1299	T	1492	3	3.17377	0.00200669
pLX-TVMV	TVMV	1300	C	1492	0	3.17377	0
pLX-TVMV	TVMV	1301	A	1491	3	3.17348	0.00200803
pLX-TVMV	TVMV	1302	T	1496	5	3.17493	0.00333111
pLX-TVMV	TVMV	1303	T	1495	0	3.17464	0
pLX-TVMV	TVMV	1304	A	1497	1	3.17522	0.000667557
pLX-TVMV	TVMV	1305	G	1486	0	3.17202	0
pLX-TVMV	TVMV	1306	T	1484	6	3.17143	0.00402685
pLX-TVMV	TVMV	1307	T	1489	4	3.17289	0.00267917
pLX-TVMV	TVMV	1308	T	1492	2	3.17377	0.00133869
pLX-TVMV	TVMV	1309	T	1491	4	3.17348	0.00267559
pLX-TVMV	TVMV	1310	T	1488	1	3.1726	0.000671592
pLX-TVMV	TVMV	1311	A	1489	0	3.17289	0
pLX-TVMV	TVMV	1312	A	1482	1	3.17085	0.000674309
pLX-TVMV	TVMV	1313	C	1477	0	3.16938	0
pLX-TVMV	TVMV	1314	T	1472	3	3.16791	0.0020339
pLX-TVMV	TVMV	1315	G	1470	5	3.16732	0.00338983
pLX-TVMV	TVMV	1316	C	1478	2	3.16967	0.00135135
pLX-TVMV	TVMV	1317	G	1478	4	3.16967	0.00269906
pLX-TVMV	TVMV	1318	A	1482	0	3.17085	0
pLX-TVMV	TVMV	1319	C	1491	0	3.17348	0
pLX-TVMV	TVMV	1320	A	1481	1	3.17056	0.000674764
pLX-TVMV	TVMV	1321	A	1480	2	3.17026	0.00134953
pLX-TVMV	TVMV	1322	T	1490	0	3.17319	0
pLX-TVMV	TVMV	1323	A	1491	0	3.17348	0
pLX-TVMV	TVMV	1324	G	1484	6	3.17143	0.00402685
pLX-TVMV	TVMV	1325	C	1487	2	3.17231	0.00134318
pLX-TVMV	TVMV	1326	A	1483	0	3.17114	0
pLX-TVMV	TVMV	1327	G	1474	3	3.1685	0.00203114
pLX-TVMV	TVMV	1328	A	1463	5	3.16524	0.00340599
pLX-TVMV	TVMV	1329	G	1464	6	3.16554	0.00408163
pLX-TVMV	TVMV	1330	A	1459	0	3.16406	0
pLX-TVMV	TVMV	1331	G	1463	0	3.16524	0
pLX-TVMV	TVMV	1332	A	1471	1	3.16761	0.000679348
pLX-TVMV	TVMV	1333	T	1471	0	3.16761	0
pLX-TVMV	TVMV	1334	C	1471	2	3.16761	0.00135777
pLX-TVMV	TVMV	1335	A	1465	3	3.16584	0.0020436
pLX-TVMV	TVMV	1336	A	1459	1	3.16406	0.000684932
pLX-TVMV	TVMV	1337	T	1453	0	3.16227	0
pLX-TVMV	TVMV	1338	G	1454	3	3.16256	0.00205903
pLX-TVMV	TVMV	1339	G	1445	5	3.15987	0.00344828
pLX-TVMV	TVMV	1340	C	1441	2	3.15866	0.001386
pLX-TVMV	TVMV	1341	A	1441	3	3.15866	0.00207756
pLX-TVMV	TVMV	1342	G	1439	0	3.15806	0
pLX-TVMV	TVMV	1343	C	1439	4	3.15806	0.002772
pLX-TVMV	TVMV	1344	A	1436	0	3.15715	0
pLX-TVMV	TVMV	1345	A	1433	1	3.15625	0.00069735
pLX-TVMV	TVMV	1346	C	1438	1	3.15776	0.000694927
pLX-TVMV	TVMV	1347	A	1438	1	3.15776	0.000694927
pLX-TVMV	TVMV	1348	A	1435	4	3.15685	0.00277971
pLX-TVMV	TVMV	1349	T	1432	0	3.15594	0
pLX-TVMV	TVMV	1350	G	1431	1	3.15564	0.000698324
pLX-TVMV	TVMV	1351	A	1429	1	3.15503	0.000699301
pLX-TVMV	TVMV	1352	T	1422	2	3.1529	0.00140449
pLX-TVMV	TVMV	1353	C	1423	0	3.1532	0
pLX-TVMV	TVMV	1354	T	1426	4	3.15412	0.0027972
pLX-TVMV	TVMV	1355	T	1417	2	3.15137	0.00140944
pLX-TVMV	TVMV	1356	T	1424	2	3.15351	0.00140252
pLX-TVMV	TVMV	1357	G	1414	0	3.15045	0
pLX-TVMV	TVMV	1358	G	1411	5	3.14953	0.00353107
pLX-TVMV	TVMV	1359	T	1410	1	3.14922	0.000708717
pLX-TVMV	TVMV	1360	T	1403	1	3.14706	0.000712251
pLX-TVMV	TVMV	1361	C	1404	3	3.14737	0.0021322
pLX-TVMV	TVMV	1362	C	1402	5	3.14675	0.00355366
pLX-TVMV	TVMV	1363	T	1400	3	3.14613	0.00213828
pLX-TVMV	TVMV	1364	T	1397	0	3.1452	0
pLX-TVMV	TVMV	1365	C	1403	5	3.14706	0.00355114
pLX-TVMV	TVMV	1366	A	1407	6	3.14829	0.00424628
pLX-TVMV	TVMV	1367	C	1404	0	3.14737	0
pLX-TVMV	TVMV	1368	T	1400	3	3.14613	0.00213828
pLX-TVMV	TVMV	1369	C	1401	3	3.14644	0.00213675
pLX-TVMV	TVMV	1370	A	1403	4	3.14706	0.00284293
pLX-TVMV	TVMV	1371	C	1405	3	3.14768	0.00213068
pLX-TVMV	TVMV	1372	G	1411	2	3.14953	0.00141543
pLX-TVMV	TVMV	1373	A	1413	6	3.15014	0.00422833
pLX-TVMV	TVMV	1374	T	1416	7	3.15106	0.00491918
pLX-TVMV	TVMV	1375	C	1417	0	3.15137	0
pLX-TVMV	TVMV	1376	T	1415	3	3.15076	0.00211566
pLX-TVMV	TVMV	1377	T	1413	4	3.15014	0.00282287
pLX-TVMV	TVMV	1378	T	1410	6	3.14922	0.00423729
pLX-TVMV	TVMV	1379	T	1420	4	3.15229	0.00280899
pLX-TVMV	TVMV	1380	G	1424	1	3.15351	0.000701754
pLX-TVMV	TVMV	1381	G	1419	4	3.15198	0.00281096
pLX-TVMV	TVMV	1382	G	1414	4	3.15045	0.00282087
pLX-TVMV	TVMV	1383	C	1410	2	3.14922	0.00141643
pLX-TVMV	TVMV	1384	A	1421	3	3.15259	0.00210674
pLX-TVMV	TVMV	1385	A	1433	0	3.15625	0
pLX-TVMV	TVMV	1386	G	1434	4	3.15655	0.00278164
pLX-TVMV	TVMV	1387	G	1435	3	3.15685	0.00208623
pLX-TVMV	TVMV	1388	C	1445	4	3.15987	0.00276052
pLX-TVMV	TVMV	1389	C	1455	4	3.16286	0.0027416
pLX-TVMV	TVMV	1390	A	1455	1	3.16286	0.000686813
pLX-TVMV	TVMV	1391	T	1464	1	3.16554	0.000682594
pLX-TVMV	TVMV	1392	G	1459	4	3.16406	0.00273411
pLX-TVMV	TVMV	1393	T	1454	5	3.16256	0.003427
pLX-TVMV	TVMV	1394	C	1457	4	3.16346	0.00273785
pLX-TVMV	TVMV	1395	A	1462	1	3.16495	0.000683527
pLX-TVMV	TVMV	1396	A	1465	1	3.16584	0.000682128
pLX-TVMV	TVMV	1397	C	1458	1	3.16376	0.000685401
pLX-TVMV	TVMV	1398	C	1458	3	3.16376	0.00205339
pLX-TVMV	TVMV	1399	A	1462	2	3.16495	0.00136612
pLX-TVMV	TVMV	1400	T	1459	5	3.16406	0.0034153
pLX-TVMV	TVMV	1401	T	1450	6	3.16137	0.00412088
pLX-TVMV	TVMV	1402	C	1452	3	3.16197	0.00206186
pLX-TVMV	TVMV	1403	A	1445	8	3.15987	0.00550585
pLX-TVMV	TVMV	1404	C	1441	1	3.15866	0.000693481
pLX-TVMV	TVMV	1405	T	1437	4	3.15746	0.00277585
pLX-TVMV	TVMV	1406	C	1440	3	3.15836	0.002079
pLX-TVMV	TVMV	1407	A	1446	2	3.16017	0.00138122
pLX-TVMV	TVMV	1408	G	1440	3	3.15836	0.002079
pLX-TVMV	TVMV	1409	C	1432	1	3.15594	0.000697837
pLX-TVMV	TVMV	1410	C	1443	1	3.15927	0.000692521
pLX-TVMV	TVMV	1411	G	1438	1	3.15776	0.000694927
pLX-TVMV	TVMV	1412	T	1435	4	3.15685	0.00277971
pLX-TVMV	TVMV	1413	C	1433	1	3.15625	0.00069735
pLX-TVMV	TVMV	1414	A	1428	1	3.15473	0.00069979
pLX-TVMV	TVMV	1415	C	1422	0	3.1529	0
pLX-TVMV	TVMV	1416	A	1430	1	3.15534	0.000698812
pLX-TVMV	TVMV	1417	G	1429	1	3.15503	0.000699301
pLX-TVMV	TVMV	1418	C	1433	0	3.15625	0
pLX-TVMV	TVMV	1419	T	1432	3	3.15594	0.00209059
pLX-TVMV	TVMV	1420	G	1426	1	3.15412	0.000700771
pLX-TVMV	TVMV	1421	A	1426	3	3.15412	0.00209937
pLX-TVMV	TVMV	1422	G	1437	4	3.15746	0.00277585
pLX-TVMV	TVMV	1423	A	1433	0	3.15625	0
pLX-TVMV	TVMV	1424	A	1434	0	3.15655	0
pLX-TVMV	TVMV	1425	A	1437	0	3.15746	0
pLX-TVMV	TVMV	1426	G	1437	0	3.15746	0
pLX-TVMV	TVMV	1427	A	1429	2	3.15503	0.00139762
pLX-TVMV	TVMV	1428	C	1433	2	3.15625	0.00139373
pLX-TVMV	TVMV	1429	A	1434	1	3.15655	0.000696864
pLX-TVMV	TVMV	1430	T	1432	1	3.15594	0.000697837
pLX-TVMV	TVMV	1431	A	1422	6	3.1529	0.00420168
pLX-TVMV	TVMV	1432	T	1405	0	3.14768	0
pLX-TVMV	TVMV	1433	T	1403	0	3.14706	0
pLX-TVMV	TVMV	1434	C	1409	3	3.14891	0.00212465
pLX-TVMV	TVMV	1435	T	1399	1	3.14582	0.000714286
pLX-TVMV	TVMV	1436	C	1397	7	3.1452	0.00498575
pLX-TVMV	TVMV	1437	C	1395	0	3.14457	0
pLX-TVMV	TVMV	1438	A	1397	0	3.1452	0
pLX-TVMV	TVMV	1439	G	1388	3	3.14239	0.00215672
pLX-TVMV	TVMV	1440	C	1376	2	3.13862	0.00145138
pLX-TVMV	TVMV	1441	A	1381	1	3.14019	0.000723589
pLX-TVMV	TVMV	1442	T	1379	1	3.13956	0.000724638
pLX-TVMV	TVMV	1443	A	1382	0	3.14051	0
pLX-TVMV	TVMV	1444	A	1378	1	3.13925	0.000725163
pLX-TVMV	TVMV	1445	A	1374	3	3.13799	0.00217865
pLX-TVMV	TVMV	1446	G	1377	2	3.13893	0.00145033
pLX-TVMV	TVMV	1447	G	1386	1	3.14176	0.000720981
pLX-TVMV	TVMV	1448	A	1380	5	3.13988	0.00361011
pLX-TVMV	TVMV	1449	G	1373	2	3.13767	0.00145455
pLX-TVMV	TVMV	1450	C	1365	1	3.13513	0.000732064
pLX-TVMV	TVMV	1451	G	1363	2	3.1345	0.0014652
pLX-TVMV	TVMV	1452	T	1366	8	3.13545	0.00582242
pLX-TVMV	TVMV	1453	C	1359	0	3.13322	0
pLX-TVMV	TVMV	1454	T	1366	7	3.13545	0.00509832
pLX-TVMV	TVMV	1455	T	1374	1	3.13799	0.000727273
pLX-TVMV	TVMV	1456	G	1374	3	3.13799	0.00217865
pLX-TVMV	TVMV	1457	A	1378	1	3.13925	0.000725163
pLX-TVMV	TVMV	1458	A	1380	1	3.13988	0.000724113
pLX-TVMV	TVMV	1459	A	1377	2	3.13893	0.00145033
pLX-TVMV	TVMV	1460	G	1377	3	3.13893	0.00217391
pLX-TVMV	TVMV	1461	A	1383	1	3.14082	0.000722543
pLX-TVMV	TVMV	1462	A	1379	1	3.13956	0.000724638
pLX-TVMV	TVMV	1463	A	1369	1	3.1364	0.000729927
pLX-TVMV	TVMV	1464	G	1363	0	3.1345	0
pLX-TVMV	TVMV	1465	A	1369	1	3.1364	0.000729927
pLX-TVMV	TVMV	1466	G	1366	0	3.13545	0
pLX-TVMV	TVMV	1467	G	1366	1	3.13545	0.000731529
pLX-TVMV	TVMV	1468	C	1367	0	3.13577	0
pLX-TVMV	TVMV	1469	A	1371	1	3.13704	0.000728863
pLX-TVMV	TVMV	1470	T	1373	2	3.13767	0.00145455
pLX-TVMV	TVMV	1471	G	1368	4	3.13609	0.00291545
pLX-TVMV	TVMV	1472	G	1361	5	3.13386	0.00366032
pLX-TVMV	TVMV	1473	G	1352	3	3.13098	0.00221402
pLX-TVMV	TVMV	1474	A	1345	2	3.12872	0.00148478
pLX-TVMV	TVMV	1475	A	1352	2	3.13098	0.0014771
pLX-TVMV	TVMV	1476	A	1354	0	3.13162	0
pLX-TVMV	TVMV	1477	A	1350	2	3.13033	0.00147929
pLX-TVMV	TVMV	1478	T	1352	0	3.13098	0
pLX-TVMV	TVMV	1479	A	1356	2	3.13226	0.00147275
pLX-TVMV	TVMV	1480	T	1361	1	3.13386	0.000734214
pLX-TVMV	TVMV	1481	G	1362	0	3.13418	0
pLX-TVMV	TVMV	1482	C	1371	4	3.13704	0.00290909
pLX-TVMV	TVMV	1483	C	1373	3	3.13767	0.00218023
pLX-TVMV	TVMV	1484	G	1377	2	3.13893	0.00145033
pLX-TVMV	TVMV	1485	A	1387	4	3.14208	0.00287563
pLX-TVMV	TVMV	1486	A	1396	0	3.14489	0
pLX-TVMV	TVMV	1487	T	1396	0	3.14489	0
pLX-TVMV	TVMV	1488	G	1399	2	3.14582	0.00142755
pLX-TVMV	TVMV	1489	A	1401	3	3.14644	0.00213675
pLX-TVMV	TVMV	1490	A	1404	0	3.14737	0
pLX-TVMV	TVMV	1491	A	1408	6	3.1486	0.00424328
pLX-TVMV	TVMV	1492	A	1410	2	3.14922	0.00141643
pLX-TVMV	TVMV	1493	A	1415	6	3.15076	0.00422238
pLX-TVMV	TVMV	1494	C	1422	1	3.1529	0.000702741
pLX-TVMV	TVMV	1495	G	1424	2	3.15351	0.00140252
pLX-TVMV	TVMV	1496	G	1429	5	3.15503	0.00348675
pLX-TVMV	TVMV	1497	C	1434	3	3.15655	0.00208768
pLX-TVMV	TVMV	1498	A	1438	0	3.15776	0
pLX-TVMV	TVMV	1499	G	1439	0	3.15806	0
pLX-TVMV	TVMV	1500	C	1443	1	3.15927	0.000692521
pLX-TVMV	TVMV	1501	A	1450	2	3.16137	0.00137741
pLX-TVMV	TVMV	1502	T	1451	0	3.16167	0
pLX-TVMV	TVMV	1503	A	1455	0	3.16286	0
pLX-TVMV	TVMV	1504	T	1456	5	3.16316	0.00342231
pLX-TVMV	TVMV	1505	A	1451	2	3.16167	0.00137646
pLX-TVMV	TVMV	1506	C	1454	0	3.16256	0
pLX-TVMV	TVMV	1507	A	1454	0	3.16256	0
pLX-TVMV	TVMV	1508	T	1446	3	3.16017	0.00207039
pLX-TVMV	TVMV	1509	C	1448	1	3.16077	0.000690131
pLX-TVMV	TVMV	1510	A	1455	1	3.16286	0.000686813
pLX-TVMV	TVMV	1511	A	1451	2	3.16167	0.00137646
pLX-TVMV	TVMV	1512	G	1446	4	3.16017	0.00275862
pLX-TVMV	TVMV	1513	G	1446	2	3.16017	0.00138122
pLX-TVMV	TVMV	1514	C	1442	0	3.15897	0
pLX-TVMV	TVMV	1515	T	1439	1	3.15806	0.000694444
pLX-TVMV	TVMV	1516	G	1433	0	3.15625	0
pLX-TVMV	TVMV	1517	C	1435	2	3.15685	0.00139179
pLX-TVMV	TVMV	1518	T	1434	1	3.15655	0.000696864
pLX-TVMV	TVMV	1519	T	1433	1	3.15625	0.00069735
pLX-TVMV	TVMV	1520	C	1432	4	3.15594	0.00278552
pLX-TVMV	TVMV	1521	G	1436	0	3.15715	0
pLX-TVMV	TVMV	1522	T	1433	1	3.15625	0.00069735
pLX-TVMV	TVMV	1523	C	1430	1	3.15534	0.000698812
pLX-TVMV	TVMV	1524	C	1441	5	3.15866	0.00345781
pLX-TVMV	TVMV	1525	A	1447	1	3.16047	0.000690608
pLX-TVMV	TVMV	1526	C	1447	0	3.16047	0
pLX-TVMV	TVMV	1527	G	1439	1	3.15806	0.000694444
pLX-TVMV	TVMV	1528	A	1443	1	3.15927	0.000692521
pLX-TVMV	TVMV	1529	A	1445	1	3.15987	0.000691563
pLX-TVMV	TVMV	1530	A	1439	0	3.15806	0
pLX-TVMV	TVMV	1531	G	1446	4	3.16017	0.00275862
pLX-TVMV	TVMV	1532	T	1442	6	3.15897	0.00414365
pLX-TVMV	TVMV	1533	G	1444	0	3.15957	0
pLX-TVMV	TVMV	1534	G	1444	6	3.15957	0.00413793
pLX-TVMV	TVMV	1535	A	1448	3	3.16077	0.00206754
pLX-TVMV	TVMV	1536	G	1445	1	3.15987	0.000691563
pLX-TVMV	TVMV	1537	A	1441	3	3.15866	0.00207756
pLX-TVMV	TVMV	1538	A	1444	1	3.15957	0.000692042
pLX-TVMV	TVMV	1539	A	1447	3	3.16047	0.00206897
pLX-TVMV	TVMV	1540	A	1450	1	3.16137	0.00068918
pLX-TVMV	TVMV	1541	T	1450	0	3.16137	0
pLX-TVMV	TVMV	1542	A	1458	0	3.16376	0
pLX-TVMV	TVMV	1543	A	1464	2	3.16554	0.00136426
pLX-TVMV	TVMV	1544	A	1460	1	3.16435	0.000684463
pLX-TVMV	TVMV	1545	C	1464	1	3.16554	0.000682594
pLX-TVMV	TVMV	1546	G	1465	3	3.16584	0.0020436
pLX-TVMV	TVMV	1547	C	1470	1	3.16732	0.00067981
pLX-TVMV	TVMV	1548	A	1471	2	3.16761	0.00135777
pLX-TVMV	TVMV	1549	G	1465	2	3.16584	0.00136333
pLX-TVMV	TVMV	1550	C	1468	4	3.16673	0.00271739
pLX-TVMV	TVMV	1551	A	1472	1	3.16791	0.000678887
pLX-TVMV	TVMV	1552	G	1458	1	3.16376	0.000685401
pLX-TVMV	TVMV	1553	C	1461	4	3.16465	0.00273038
pLX-TVMV	TVMV	1554	C	1473	4	3.1682	0.00270819
pLX-TVMV	TVMV	1555	A	1483	1	3.17114	0.000673854
pLX-TVMV	TVMV	1556	A	1497	1	3.17522	0.000667557
pLX-TVMV	TVMV	1557	G	1497	2	3.17522	0.00133422
pLX-TVMV	TVMV	1558	A	1484	3	3.17143	0.00201748
pLX-TVMV	TVMV	1559	A	1487	2	3.17231	0.00134318
pLX-TVMV	TVMV	1560	G	1481	1	3.17056	0.000674764
pLX-TVMV	TVMV	1561	C	1488	1	3.1726	0.000671592
pLX-TVMV	TVMV	1562	T	1495	2	3.17464	0.00133601
pLX-TVMV	TVMV	1563	A	1497	3	3.17522	0.002
pLX-TVMV	TVMV	1564	G	1494	2	3.17435	0.0013369
pLX-TVMV	TVMV	1565	C	1494	4	3.17435	0.00267023
pLX-TVMV	TVMV	1566	C	1496	4	3.17493	0.00266667
pLX-TVMV	TVMV	1567	G	1495	1	3.17464	0.000668449
pLX-TVMV	TVMV	1568	A	1491	1	3.17348	0.000670241
pLX-TVMV	TVMV	1569	T	1498	3	3.17551	0.00199867
pLX-TVMV	TVMV	1570	G	1495	0	3.17464	0
pLX-TVMV	TVMV	1571	A	1499	3	3.1758	0.00199734
pLX-TVMV	TVMV	1572	T	1490	0	3.17319	0
pLX-TVMV	TVMV	1573	A	1485	1	3.17173	0.000672948
pLX-TVMV	TVMV	1574	A	1481	2	3.17056	0.00134862
pLX-TVMV	TVMV	1575	A	1481	1	3.17056	0.000674764
pLX-TVMV	TVMV	1576	G	1477	1	3.16938	0.00067659
pLX-TVMV	TVMV	1577	C	1476	0	3.16909	0
pLX-TVMV	TVMV	1578	A	1473	1	3.1682	0.000678426
pLX-TVMV	TVMV	1579	G	1471	1	3.16761	0.000679348
pLX-TVMV	TVMV	1580	C	1469	2	3.16702	0.00135962
pLX-TVMV	TVMV	1581	T	1468	3	3.16673	0.00203943
pLX-TVMV	TVMV	1582	T	1472	1	3.16791	0.000678887
pLX-TVMV	TVMV	1583	T	1461	1	3.16465	0.000683995
pLX-TVMV	TVMV	1584	C	1458	1	3.16376	0.000685401
pLX-TVMV	TVMV	1585	T	1450	1	3.16137	0.00068918
pLX-TVMV	TVMV	1586	T	1448	2	3.16077	0.00137931
pLX-TVMV	TVMV	1587	G	1442	0	3.15897	0
pLX-TVMV	TVMV	1588	A	1432	2	3.15594	0.0013947
pLX-TVMV	TVMV	1589	A	1429	0	3.15503	0
pLX-TVMV	TVMV	1590	G	1431	3	3.15564	0.00209205
pLX-TVMV	TVMV	1591	G	1428	2	3.15473	0.0013986
pLX-TVMV	TVMV	1592	C	1433	0	3.15625	0
pLX-TVMV	TVMV	1593	T	1428	3	3.15473	0.00209644
pLX-TVMV	TVMV	1594	C	1424	2	3.15351	0.00140252
pLX-TVMV	TVMV	1595	A	1429	0	3.15503	0
pLX-TVMV	TVMV	1596	A	1427	1	3.15442	0.00070028
pLX-TVMV	TVMV	1597	C	1428	3	3.15473	0.00209644
pLX-TVMV	TVMV	1598	C	1425	0	3.15381	0
pLX-TVMV	TVMV	1599	A	1425	2	3.15381	0.00140154
pLX-TVMV	TVMV	1600	A	1414	2	3.15045	0.00141243
pLX-TVMV	TVMV	1601	C	1412	3	3.14983	0.00212014
pLX-TVMV	TVMV	1602	A	1414	2	3.15045	0.00141243
pLX-TVMV	TVMV	1603	A	1418	4	3.15168	0.00281294
pLX-TVMV	TVMV	1604	T	1419	6	3.15198	0.00421053
pLX-TVMV	TVMV	1605	T	1428	2	3.15473	0.0013986
pLX-TVMV	TVMV	1606	G	1426	1	3.15412	0.000700771
pLX-TVMV	TVMV	1607	T	1418	3	3.15168	0.00211119
pLX-TVMV	TVMV	1608	T	1425	3	3.15381	0.00210084
pLX-TVMV	TVMV	1609	G	1422	2	3.1529	0.00140449
pLX-TVMV	TVMV	1610	A	1418	0	3.15168	0
pLX-TVMV	TVMV	1611	C	1415	4	3.15076	0.00281889
pLX-TVMV	TVMV	1612	A	1419	0	3.15198	0
pLX-TVMV	TVMV	1613	A	1422	1	3.1529	0.000702741
pLX-TVMV	TVMV	1614	A	1427	2	3.15442	0.00139958
pLX-TVMV	TVMV	1615	A	1434	2	3.15655	0.00139276
pLX-TVMV	TVMV	1616	T	1440	4	3.15836	0.00277008
pLX-TVMV	TVMV	1617	C	1440	2	3.15836	0.00138696
pLX-TVMV	TVMV	1618	A	1439	0	3.15806	0
pLX-TVMV	TVMV	1619	T	1439	1	3.15806	0.000694444
pLX-TVMV	TVMV	1620	T	1437	3	3.15746	0.00208333
pLX-TVMV	TVMV	1621	G	1439	3	3.15806	0.00208044
pLX-TVMV	TVMV	1622	T	1433	2	3.15625	0.00139373
pLX-TVMV	TVMV	1623	C	1444	5	3.15957	0.00345066
pLX-TVMV	TVMV	1624	A	1442	0	3.15897	0
pLX-TVMV	TVMV	1625	A	1440	1	3.15836	0.000693963
pLX-TVMV	TVMV	1626	T	1437	2	3.15746	0.00138985
pLX-TVMV	TVMV	1627	G	1429	3	3.15503	0.00209497
pLX-TVMV	TVMV	1628	A	1429	2	3.15503	0.00139762
pLX-TVMV	TVMV	1629	G	1431	1	3.15564	0.000698324
pLX-TVMV	TVMV	1630	A	1427	2	3.15442	0.00139958
pLX-TVMV	TVMV	1631	A	1427	5	3.15442	0.00349162
pLX-TVMV	TVMV	1632	G	1433	1	3.15625	0.00069735
pLX-TVMV	TVMV	1633	A	1435	0	3.15685	0
pLX-TVMV	TVMV	1634	T	1431	2	3.15564	0.00139567
pLX-TVMV	TVMV	1635	A	1434	1	3.15655	0.000696864
pLX-TVMV	TVMV	1636	C	1432	0	3.15594	0
pLX-TVMV	TVMV	1637	A	1427	2	3.15442	0.00139958
pLX-TVMV	TVMV	1638	A	1427	4	3.15442	0.00279525
pLX-TVMV	TVMV	1639	G	1422	0	3.1529	0
pLX-TVMV	TVMV	1640	T	1414	8	3.15045	0.00562588
pLX-TVMV	TVMV	1641	G	1414	3	3.15045	0.00211715
pLX-TVMV	TVMV	1642	G	1413	1	3.15014	0.000707214
pLX-TVMV	TVMV	1643	T	1410	5	3.14922	0.00353357
pLX-TVMV	TVMV	1644	G	1408	2	3.1486	0.00141844
pLX-TVMV	TVMV	1645	G	1400	2	3.14613	0.00142653
pLX-TVMV	TVMV	1646	A	1403	2	3.14706	0.00142349
pLX-TVMV	TVMV	1647	A	1410	0	3.14922	0
pLX-TVMV	TVMV	1648	G	1400	3	3.14613	0.00213828
pLX-TVMV	TVMV	1649	C	1399	2	3.14582	0.00142755
pLX-TVMV	TVMV	1650	T	1410	0	3.14922	0
pLX-TVMV	TVMV	1651	G	1405	1	3.14768	0.000711238
pLX-TVMV	TVMV	1652	A	1400	0	3.14613	0
pLX-TVMV	TVMV	1653	A	1396	3	3.14489	0.00214439
pLX-TVMV	TVMV	1654	G	1398	3	3.14551	0.00214133
pLX-TVMV	TVMV	1655	A	1396	1	3.14489	0.00071582
pLX-TVMV	TVMV	1656	A	1398	1	3.14551	0.000714796
pLX-TVMV	TVMV	1657	G	1410	1	3.14922	0.000708717
pLX-TVMV	TVMV	1658	T	1419	1	3.15198	0.000704225
pLX-TVMV	TVMV	1659	G	1417	2	3.15137	0.00140944
pLX-TVMV	TVMV	1660	C	1418	1	3.15168	0.000704722
pLX-TVMV	TVMV	1661	A	1421	0	3.15259	0
pLX-TVMV	TVMV	1662	C	1425	2	3.15381	0.00140154
pLX-TVMV	TVMV	1663	A	1417	0	3.15137	0
pLX-TVMV	TVMV	1664	A	1419	3	3.15198	0.0021097
pLX-TVMV	TVMV	1665	G	1428	0	3.15473	0
pLX-TVMV	TVMV	1666	C	1419	1	3.15198	0.000704225
pLX-TVMV	TVMV	1667	G	1419	3	3.15198	0.0021097
pLX-TVMV	TVMV	1668	A	1421	5	3.15259	0.00350631
pLX-TVMV	TVMV	1669	G	1417	1	3.15137	0.000705219
pLX-TVMV	TVMV	1670	A	1413	4	3.15014	0.00282287
pLX-TVMV	TVMV	1671	G	1420	0	3.15229	0
pLX-TVMV	TVMV	1672	G	1421	2	3.15259	0.00140548
pLX-TVMV	TVMV	1673	A	1422	1	3.1529	0.000702741
pLX-TVMV	TVMV	1674	T	1431	0	3.15564	0
pLX-TVMV	TVMV	1675	G	1426	0	3.15412	0
pLX-TVMV	TVMV	1676	T	1428	1	3.15473	0.00069979
pLX-TVMV	TVMV	1677	G	1435	0	3.15685	0
pLX-TVMV	TVMV	1678	C	1441	2	3.15866	0.001386
pLX-TVMV	TVMV	1679	A	1445	3	3.15987	0.00207182
pLX-TVMV	TVMV	1680	A	1444	2	3.15957	0.00138313
pLX-TVMV	TVMV	1681	A	1444	0	3.15957	0
pLX-TVMV	TVMV	1682	C	1444	1	3.15957	0.000692042
pLX-TVMV	TVMV	1683	T	1444	1	3.15957	0.000692042
pLX-TVMV	TVMV	1684	G	1439	3	3.15806	0.00208044
pLX-TVMV	TVMV	1685	T	1443	4	3.15927	0.00276434
pLX-TVMV	TVMV	1686	A	1453	1	3.16227	0.000687758
pLX-TVMV	TVMV	1687	T	1453	0	3.16227	0
pLX-TVMV	TVMV	1688	T	1455	1	3.16286	0.000686813
pLX-TVMV	TVMV	1689	C	1457	2	3.16346	0.0013708
pLX-TVMV	TVMV	1690	T	1462	2	3.16495	0.00136612
pLX-TVMV	TVMV	1691	T	1459	4	3.16406	0.00273411
pLX-TVMV	TVMV	1692	T	1457	1	3.16346	0.000685871
pLX-TVMV	TVMV	1693	A	1455	2	3.16286	0.00137268
pLX-TVMV	TVMV	1694	A	1457	3	3.16346	0.00205479
pLX-TVMV	TVMV	1695	G	1459	2	3.16406	0.00136893
pLX-TVMV	TVMV	1696	A	1450	2	3.16137	0.00137741
pLX-TVMV	TVMV	1697	A	1447	0	3.16047	0
pLX-TVMV	TVMV	1698	A	1440	3	3.15836	0.002079
pLX-TVMV	TVMV	1699	A	1443	7	3.15927	0.00482759
pLX-TVMV	TVMV	1700	C	1447	1	3.16047	0.000690608
pLX-TVMV	TVMV	1701	C	1447	4	3.16047	0.00275672
pLX-TVMV	TVMV	1702	A	1449	3	3.16107	0.00206612
pLX-TVMV	TVMV	1703	A	1443	1	3.15927	0.000692521
pLX-TVMV	TVMV	1704	A	1440	3	3.15836	0.002079
pLX-TVMV	TVMV	1705	A	1435	2	3.15685	0.00139179
pLX-TVMV	TVMV	1706	A	1431	1	3.15564	0.000698324
pLX-TVMV	TVMV	1707	G	1438	1	3.15776	0.000694927
pLX-TVMV	TVMV	1708	A	1431	2	3.15564	0.00139567
pLX-TVMV	TVMV	1709	G	1425	3	3.15381	0.00210084
pLX-TVMV	TVMV	1710	G	1425	3	3.15381	0.00210084
pLX-TVMV	TVMV	1711	G	1424	1	3.15351	0.000701754
pLX-TVMV	TVMV	1712	C	1413	2	3.15014	0.00141343
pLX-TVMV	TVMV	1713	G	1409	3	3.14891	0.00212465
pLX-TVMV	TVMV	1714	C	1417	2	3.15137	0.00140944
pLX-TVMV	TVMV	1715	C	1429	6	3.15503	0.00418118
pLX-TVMV	TVMV	1716	C	1437	3	3.15746	0.00208333
pLX-TVMV	TVMV	1717	A	1436	2	3.15715	0.00139082
pLX-TVMV	TVMV	1718	A	1437	3	3.15746	0.00208333
pLX-TVMV	TVMV	1719	G	1440	0	3.15836	0
pLX-TVMV	TVMV	1720	T	1438	1	3.15776	0.000694927
pLX-TVMV	TVMV	1721	T	1432	0	3.15594	0
pLX-TVMV	TVMV	1722	A	1431	0	3.15564	0
pLX-TVMV	TVMV	1723	C	1432	1	3.15594	0.000697837
pLX-TVMV	TVMV	1724	G	1428	2	3.15473	0.0013986
pLX-TVMV	TVMV	1725	C	1426	2	3.15412	0.00140056
pLX-TVMV	TVMV	1726	G	1424	3	3.15351	0.00210231
pLX-TVMV	TVMV	1727	C	1426	2	3.15412	0.00140056
pLX-TVMV	TVMV	1728	A	1429	4	3.15503	0.00279135
pLX-TVMV	TVMV	1729	A	1427	0	3.15442	0
pLX-TVMV	TVMV	1730	C	1431	2	3.15564	0.00139567
pLX-TVMV	TVMV	1731	T	1431	1	3.15564	0.000698324
pLX-TVMV	TVMV	1732	T	1435	4	3.15685	0.00277971
pLX-TVMV	TVMV	1733	G	1441	0	3.15866	0
pLX-TVMV	TVMV	1734	T	1437	5	3.15746	0.00346741
pLX-TVMV	TVMV	1735	A	1440	1	3.15836	0.000693963
pLX-TVMV	TVMV	1736	G	1438	1	3.15776	0.000694927
pLX-TVMV	TVMV	1737	C	1448	4	3.16077	0.00275482
pLX-TVMV	TVMV	1738	A	1441	3	3.15866	0.00207756
pLX-TVMV	TVMV	1739	G	1436	2	3.15715	0.00139082
pLX-TVMV	TVMV	1740	G	1436	1	3.15715	0.000695894
pLX-TVMV	TVMV	1741	A	1431	4	3.15564	0.00278746
pLX-TVMV	TVMV	1742	G	1437	3	3.15746	0.00208333
pLX-TVMV	TVMV	1743	T	1437	9	3.15746	0.00622407
pLX-TVMV	TVMV	1744	G	1437	6	3.15746	0.004158
pLX-TVMV	TVMV	1745	G	1423	0	3.1532	0
pLX-TVMV	TVMV	1746	T	1421	6	3.15259	0.00420463
pLX-TVMV	TVMV	1747	T	1423	4	3.1532	0.00280308
pLX-TVMV	TVMV	1748	T	1423	1	3.1532	0.000702247
pLX-TVMV	TVMV	1749	A	1428	3	3.15473	0.00209644
pLX-TVMV	TVMV	1750	G	1419	0	3.15198	0
pLX-TVMV	TVMV	1751	A	1420	2	3.15229	0.00140647
pLX-TVMV	TVMV	1752	T	1425	0	3.15381	0
pLX-TVMV	TVMV	1753	A	1434	0	3.15655	0
pLX-TVMV	TVMV	1754	A	1429	2	3.15503	0.00139762
pLX-TVMV	TVMV	1755	T	1432	5	3.15594	0.00347947
pLX-TVMV	TVMV	1756	T	1437	2	3.15746	0.00138985
pLX-TVMV	TVMV	1757	T	1438	2	3.15776	0.00138889
pLX-TVMV	TVMV	1758	G	1436	3	3.15715	0.00208478
pLX-TVMV	TVMV	1759	T	1431	2	3.15564	0.00139567
pLX-TVMV	TVMV	1760	A	1424	1	3.15351	0.000701754
pLX-TVMV	TVMV	1761	T	1429	4	3.15503	0.00279135
pLX-TVMV	TVMV	1762	A	1437	0	3.15746	0
pLX-TVMV	TVMV	1763	A	1430	1	3.15534	0.000698812
pLX-TVMV	TVMV	1764	T	1427	1	3.15442	0.00070028
pLX-TVMV	TVMV	1765	G	1413	1	3.15014	0.000707214
pLX-TVMV	TVMV	1766	C	1409	0	3.14891	0
pLX-TVMV	TVMV	1767	A	1411	2	3.14953	0.00141543
pLX-TVMV	TVMV	1768	G	1408	2	3.1486	0.00141844
pLX-TVMV	TVMV	1769	T	1401	0	3.14644	0
pLX-TVMV	TVMV	1770	G	1392	3	3.14364	0.00215054
pLX-TVMV	TVMV	1771	G	1388	0	3.14239	0
pLX-TVMV	TVMV	1772	C	1395	1	3.14457	0.000716332
pLX-TVMV	TVMV	1773	T	1401	2	3.14644	0.00142552
pLX-TVMV	TVMV	1774	A	1391	1	3.14333	0.000718391
pLX-TVMV	TVMV	1775	A	1396	0	3.14489	0
pLX-TVMV	TVMV	1776	T	1399	1	3.14582	0.000714286
pLX-TVMV	TVMV	1777	A	1396	0	3.14489	0
pLX-TVMV	TVMV	1778	T	1392	2	3.14364	0.00143472
pLX-TVMV	TVMV	1779	A	1385	1	3.14145	0.000721501
pLX-TVMV	TVMV	1780	G	1381	3	3.14019	0.00216763
pLX-TVMV	TVMV	1781	C	1387	4	3.14208	0.00287563
pLX-TVMV	TVMV	1782	C	1392	4	3.14364	0.00286533
pLX-TVMV	TVMV	1783	A	1399	0	3.14582	0
pLX-TVMV	TVMV	1784	A	1398	1	3.14551	0.000714796
pLX-TVMV	TVMV	1785	A	1394	2	3.14426	0.00143266
pLX-TVMV	TVMV	1786	G	1400	2	3.14613	0.00142653
pLX-TVMV	TVMV	1787	C	1405	2	3.14768	0.00142146
pLX-TVMV	TVMV	1788	A	1404	2	3.14737	0.00142248
pLX-TVMV	TVMV	1789	A	1409	1	3.14891	0.00070922
pLX-TVMV	TVMV	1790	G	1406	2	3.14799	0.00142045
pLX-TVMV	TVMV	1791	T	1400	0	3.14613	0
pLX-TVMV	TVMV	1792	T	1397	2	3.1452	0.00142959
pLX-TVMV	TVMV	1793	C	1408	1	3.1486	0.000709723
pLX-TVMV	TVMV	1794	T	1413	0	3.15014	0
pLX-TVMV	TVMV	1795	C	1423	2	3.1532	0.00140351
pLX-TVMV	TVMV	1796	T	1422	2	3.1529	0.00140449
pLX-TVMV	TVMV	1797	T	1416	3	3.15106	0.00211416
pLX-TVMV	TVMV	1798	C	1408	2	3.1486	0.00141844
pLX-TVMV	TVMV	1799	G	1395	3	3.14457	0.00214592
pLX-TVMV	TVMV	1800	A	1398	1	3.14551	0.000714796
pLX-TVMV	TVMV	1801	G	1399	1	3.14582	0.000714286
pLX-TVMV	TVMV	1802	T	1406	9	3.14799	0.00636042
pLX-TVMV	TVMV	1803	G	1406	3	3.14799	0.00212917
pLX-TVMV	TVMV	1804	G	1409	0	3.14891	0
pLX-TVMV	TVMV	1805	A	1402	8	3.14675	0.00567376
pLX-TVMV	TVMV	1806	G	1400	1	3.14613	0.000713776
pLX-TVMV	TVMV	1807	G	1399	2	3.14582	0.00142755
pLX-TVMV	TVMV	1808	T	1404	3	3.14737	0.0021322
pLX-TVMV	TVMV	1809	T	1399	1	3.14582	0.000714286
pLX-TVMV	TVMV	1810	A	1395	1	3.14457	0.000716332
pLX-TVMV	TVMV	1811	T	1399	4	3.14582	0.00285103
pLX-TVMV	TVMV	1812	C	1404	1	3.14737	0.000711744
pLX-TVMV	TVMV	1813	C	1399	2	3.14582	0.00142755
pLX-TVMV	TVMV	1814	A	1402	1	3.14675	0.000712758
pLX-TVMV	TVMV	1815	C	1391	2	3.14333	0.00143575
pLX-TVMV	TVMV	1816	A	1397	2	3.1452	0.00142959
pLX-TVMV	TVMV	1817	A	1395	1	3.14457	0.000716332
pLX-TVMV	TVMV	1818	A	1397	4	3.1452	0.0028551
pLX-TVMV	TVMV	1819	A	1390	2	3.14301	0.00143678
pLX-TVMV	TVMV	1820	A	1388	3	3.14239	0.00215672
pLX-TVMV	TVMV	1821	G	1389	1	3.1427	0.000719424
pLX-TVMV	TVMV	1822	A	1394	2	3.14426	0.00143266
pLX-TVMV	TVMV	1823	G	1398	4	3.14551	0.00285307
pLX-TVMV	TVMV	1824	G	1402	1	3.14675	0.000712758
pLX-TVMV	TVMV	1825	G	1398	2	3.14551	0.00142857
pLX-TVMV	TVMV	1826	T	1392	8	3.14364	0.00571429
pLX-TVMV	TVMV	1827	T	1386	2	3.14176	0.00144092
pLX-TVMV	TVMV	1828	T	1384	1	3.14114	0.000722022
pLX-TVMV	TVMV	1829	G	1383	0	3.14082	0
pLX-TVMV	TVMV	1830	T	1383	2	3.14082	0.00144404
pLX-TVMV	TVMV	1831	G	1376	3	3.13862	0.00217549
pLX-TVMV	TVMV	1832	G	1369	0	3.1364	0
pLX-TVMV	TVMV	1833	A	1370	3	3.13672	0.002185
pLX-TVMV	TVMV	1834	G	1366	1	3.13545	0.000731529
pLX-TVMV	TVMV	1835	A	1368	1	3.13609	0.00073046
pLX-TVMV	TVMV	1836	G	1368	3	3.13609	0.00218818
pLX-TVMV	TVMV	1837	T	1362	5	3.13418	0.00365764
pLX-TVMV	TVMV	1838	T	1362	1	3.13418	0.000733676
pLX-TVMV	TVMV	1839	C	1369	6	3.1364	0.00436364
pLX-TVMV	TVMV	1840	A	1370	1	3.13672	0.000729395
pLX-TVMV	TVMV	1841	A	1372	0	3.13735	0
pLX-TVMV	TVMV	1842	G	1368	2	3.13609	0.00145985
pLX-TVMV	TVMV	1843	C	1365	1	3.13513	0.000732064
pLX-TVMV	TVMV	1844	A	1367	2	3.13577	0.00146092
pLX-TVMV	TVMV	1845	A	1372	0	3.13735	0
pLX-TVMV	TVMV	1846	A	1381	2	3.14019	0.00144613
pLX-TVMV	TVMV	1847	C	1384	3	3.14114	0.00216294
pLX-TVMV	TVMV	1848	A	1388	1	3.14239	0.000719942
pLX-TVMV	TVMV	1849	A	1384	1	3.14114	0.000722022
pLX-TVMV	TVMV	1850	G	1383	1	3.14082	0.000722543
pLX-TVMV	TVMV	1851	G	1386	6	3.14176	0.00431034
pLX-TVMV	TVMV	1852	T	1386	6	3.14176	0.00431034
pLX-TVMV	TVMV	1853	T	1386	7	3.14176	0.00502513
pLX-TVMV	TVMV	1854	T	1397	0	3.1452	0
pLX-TVMV	TVMV	1855	G	1391	1	3.14333	0.000718391
pLX-TVMV	TVMV	1856	G	1394	3	3.14426	0.00214746
pLX-TVMV	TVMV	1857	T	1388	1	3.14239	0.000719942
pLX-TVMV	TVMV	1858	A	1389	1	3.1427	0.000719424
pLX-TVMV	TVMV	1859	G	1392	2	3.14364	0.00143472
pLX-TVMV	TVMV	1860	A	1392	4	3.14364	0.00286533
pLX-TVMV	TVMV	1861	G	1397	0	3.1452	0
pLX-TVMV	TVMV	1862	C	1396	4	3.14489	0.00285714
pLX-TVMV	TVMV	1863	C	1404	4	3.14737	0.00284091
pLX-TVMV	TVMV	1864	T	1404	0	3.14737	0
pLX-TVMV	TVMV	1865	T	1404	0	3.14737	0
pLX-TVMV	TVMV	1866	G	1403	2	3.14706	0.00142349
pLX-TVMV	TVMV	1867	T	1409	2	3.14891	0.00141743
pLX-TVMV	TVMV	1868	T	1405	1	3.14768	0.000711238
pLX-TVMV	TVMV	1869	C	1414	2	3.15045	0.00141243
pLX-TVMV	TVMV	1870	A	1418	5	3.15168	0.0035137
pLX-TVMV	TVMV	1871	T	1421	1	3.15259	0.000703235
pLX-TVMV	TVMV	1872	T	1424	2	3.15351	0.00140252
pLX-TVMV	TVMV	1873	G	1425	4	3.15381	0.00279916
pLX-TVMV	TVMV	1874	A	1419	3	3.15198	0.0021097
pLX-TVMV	TVMV	1875	C	1420	1	3.15229	0.00070373
pLX-TVMV	TVMV	1876	G	1421	0	3.15259	0
pLX-TVMV	TVMV	1877	T	1419	3	3.15198	0.0021097
pLX-TVMV	TVMV	1878	T	1420	0	3.15229	0
pLX-TVMV	TVMV	1879	G	1408	4	3.1486	0.00283286
pLX-TVMV	TVMV	1880	C	1412	1	3.14983	0.000707714
pLX-TVMV	TVMV	1881	C	1404	5	3.14737	0.00354862
pLX-TVMV	TVMV	1882	C	1409	6	3.14891	0.00424028
pLX-TVMV	TVMV	1883	A	1407	1	3.14829	0.000710227
pLX-TVMV	TVMV	1884	C	1405	1	3.14768	0.000711238
pLX-TVMV	TVMV	1885	G	1404	1	3.14737	0.000711744
pLX-TVMV	TVMV	1886	C	1400	2	3.14613	0.00142653
pLX-TVMV	TVMV	1887	A	1399	1	3.14582	0.000714286
pLX-TVMV	TVMV	1888	A	1405	2	3.14768	0.00142146
pLX-TVMV	TVMV	1889	A	1401	1	3.14644	0.000713267
pLX-TVMV	TVMV	1890	A	1408	1	3.1486	0.000709723
pLX-TVMV	TVMV	1891	G	1405	0	3.14768	0
pLX-TVMV	TVMV	1892	G	1410	6	3.14922	0.00423729
pLX-TVMV	TVMV	1893	C	1413	4	3.15014	0.00282287
pLX-TVMV	TVMV	1894	C	1412	2	3.14983	0.00141443
pLX-TVMV	TVMV	1895	A	1411	1	3.14953	0.000708215
pLX-TVMV	TVMV	1896	C	1407	1	3.14829	0.000710227
pLX-TVMV	TVMV	1897	A	1409	2	3.14891	0.00141743
pLX-TVMV	TVMV	1898	G	1402	3	3.14675	0.00213523
pLX-TVMV	TVMV	1899	A	1390	4	3.14301	0.00286944
pLX-TVMV	TVMV	1900	C	1390	4	3.14301	0.00286944
pLX-TVMV	TVMV	1901	G	1389	3	3.1427	0.00215517
pLX-TVMV	TVMV	1902	T	1383	3	3.14082	0.0021645
pLX-TVMV	TVMV	1903	C	1379	8	3.13956	0.00576784
pLX-TVMV	TVMV	1904	G	1375	2	3.1383	0.00145243
pLX-TVMV	TVMV	1905	C	1377	1	3.13893	0.000725689
pLX-TVMV	TVMV	1906	A	1385	1	3.14145	0.000721501
pLX-TVMV	TVMV	1907	T	1388	1	3.14239	0.000719942
pLX-TVMV	TVMV	1908	C	1390	1	3.14301	0.000718907
pLX-TVMV	TVMV	1909	G	1398	0	3.14551	0
pLX-TVMV	TVMV	1910	A	1402	1	3.14675	0.000712758
pLX-TVMV	TVMV	1911	T	1401	0	3.14644	0
pLX-TVMV	TVMV	1912	T	1407	1	3.14829	0.000710227
pLX-TVMV	TVMV	1913	G	1409	2	3.14891	0.00141743
pLX-TVMV	TVMV	1914	C	1399	1	3.14582	0.000714286
pLX-TVMV	TVMV	1915	A	1389	2	3.1427	0.00143781
pLX-TVMV	TVMV	1916	G	1389	2	3.1427	0.00143781
pLX-TVMV	TVMV	1917	A	1381	1	3.14019	0.000723589
pLX-TVMV	TVMV	1918	A	1380	0	3.13988	0
pLX-TVMV	TVMV	1919	T	1379	0	3.13956	0
pLX-TVMV	TVMV	1920	G	1381	0	3.14019	0
pLX-TVMV	TVMV	1921	C	1387	0	3.14208	0
pLX-TVMV	TVMV	1922	A	1385	4	3.14145	0.00287977
pLX-TVMV	TVMV	1923	T	1385	3	3.14145	0.00216138
pLX-TVMV	TVMV	1924	A	1383	1	3.14082	0.000722543
pLX-TVMV	TVMV	1925	G	1371	3	3.13704	0.00218341
pLX-TVMV	TVMV	1926	A	1364	3	3.13481	0.00219459
pLX-TVMV	TVMV	1927	C	1376	3	3.13862	0.00217549
pLX-TVMV	TVMV	1928	G	1378	1	3.13925	0.000725163
pLX-TVMV	TVMV	1929	T	1379	4	3.13956	0.00289226
pLX-TVMV	TVMV	1930	G	1380	2	3.13988	0.00144718
pLX-TVMV	TVMV	1931	A	1369	0	3.1364	0
pLX-TVMV	TVMV	1932	G	1373	4	3.13767	0.00290487
pLX-TVMV	TVMV	1933	C	1377	2	3.13893	0.00145033
pLX-TVMV	TVMV	1934	A	1382	0	3.14051	0
pLX-TVMV	TVMV	1935	G	1375	0	3.1383	0
pLX-TVMV	TVMV	1936	C	1372	1	3.13735	0.000728332
pLX-TVMV	TVMV	1937	G	1371	5	3.13704	0.00363372
pLX-TVMV	TVMV	1938	A	1372	3	3.13735	0.00218182
pLX-TVMV	TVMV	1939	A	1373	1	3.13767	0.000727802
pLX-TVMV	TVMV	1940	C	1382	2	3.14051	0.00144509
pLX-TVMV	TVMV	1941	T	1385	1	3.14145	0.000721501
pLX-TVMV	TVMV	1942	A	1380	5	3.13988	0.00361011
pLX-TVMV	TVMV	1943	T	1389	2	3.1427	0.00143781
pLX-TVMV	TVMV	1944	G	1386	2	3.14176	0.00144092
pLX-TVMV	TVMV	1945	C	1388	4	3.14239	0.00287356
pLX-TVMV	TVMV	1946	A	1391	1	3.14333	0.000718391
pLX-TVMV	TVMV	1947	C	1388	4	3.14239	0.00287356
pLX-TVMV	TVMV	1948	A	1393	2	3.14395	0.00143369
pLX-TVMV	TVMV	1949	T	1393	0	3.14395	0
pLX-TVMV	TVMV	1950	G	1392	1	3.14364	0.000717875
pLX-TVMV	TVMV	1951	T	1392	1	3.14364	0.000717875
pLX-TVMV	TVMV	1952	T	1389	0	3.1427	0
pLX-TVMV	TVMV	1953	C	1391	3	3.14333	0.00215208
pLX-TVMV	TVMV	1954	A	1386	1	3.14176	0.000720981
pLX-TVMV	TVMV	1955	T	1381	3	3.14019	0.00216763
pLX-TVMV	TVMV	1956	G	1382	5	3.14051	0.0036049
pLX-TVMV	TVMV	1957	C	1379	2	3.13956	0.00144823
pLX-TVMV	TVMV	1958	G	1376	3	3.13862	0.00217549
pLX-TVMV	TVMV	1959	G	1370	3	3.13672	0.002185
pLX-TVMV	TVMV	1960	A	1366	2	3.13545	0.00146199
pLX-TVMV	TVMV	1961	A	1368	1	3.13609	0.00073046
pLX-TVMV	TVMV	1962	A	1372	1	3.13735	0.000728332
pLX-TVMV	TVMV	1963	A	1372	2	3.13735	0.0014556
pLX-TVMV	TVMV	1964	C	1369	0	3.1364	0
pLX-TVMV	TVMV	1965	T	1367	1	3.13577	0.000730994
pLX-TVMV	TVMV	1966	A	1365	0	3.13513	0
pLX-TVMV	TVMV	1967	C	1368	4	3.13609	0.00291545
pLX-TVMV	TVMV	1968	C	1385	3	3.14145	0.00216138
pLX-TVMV	TVMV	1969	A	1386	1	3.14176	0.000720981
pLX-TVMV	TVMV	1970	A	1380	3	3.13988	0.0021692
pLX-TVMV	TVMV	1971	G	1378	4	3.13925	0.00289436
pLX-TVMV	TVMV	1972	A	1373	1	3.13767	0.000727802
pLX-TVMV	TVMV	1973	C	1378	5	3.13925	0.00361533
pLX-TVMV	TVMV	1974	A	1379	4	3.13956	0.00289226
pLX-TVMV	TVMV	1975	G	1378	5	3.13925	0.00361533
pLX-TVMV	TVMV	1976	A	1381	6	3.14019	0.00432588
pLX-TVMV	TVMV	1977	A	1378	1	3.13925	0.000725163
pLX-TVMV	TVMV	1978	G	1385	0	3.14145	0
pLX-TVMV	TVMV	1979	T	1381	5	3.14019	0.0036075
pLX-TVMV	TVMV	1980	T	1384	3	3.14114	0.00216294
pLX-TVMV	TVMV	1981	A	1375	1	3.1383	0.000726744
pLX-TVMV	TVMV	1982	G	1376	3	3.13862	0.00217549
pLX-TVMV	TVMV	1983	A	1379	1	3.13956	0.000724638
pLX-TVMV	TVMV	1984	T	1393	3	3.14395	0.002149
pLX-TVMV	TVMV	1985	C	1394	1	3.14426	0.000716846
pLX-TVMV	TVMV	1986	T	1391	2	3.14333	0.00143575
pLX-TVMV	TVMV	1987	A	1381	1	3.14019	0.000723589
pLX-TVMV	TVMV	1988	A	1377	4	3.13893	0.00289645
pLX-TVMV	TVMV	1989	G	1370	0	3.13672	0
pLX-TVMV	TVMV	1990	C	1371	3	3.13704	0.00218341
pLX-TVMV	TVMV	1991	A	1371	3	3.13704	0.00218341
pLX-TVMV	TVMV	1992	T	1378	5	3.13925	0.00361533
pLX-TVMV	TVMV	1993	C	1376	3	3.13862	0.00217549
pLX-TVMV	TVMV	1994	T	1381	4	3.14019	0.00288809
pLX-TVMV	TVMV	1995	T	1378	2	3.13925	0.00144928
pLX-TVMV	TVMV	1996	A	1376	0	3.13862	0
pLX-TVMV	TVMV	1997	G	1376	0	3.13862	0
pLX-TVMV	TVMV	1998	A	1373	1	3.13767	0.000727802
[truncated: 11,621 more rows]
